# Supplementary material for: N′-(4-Ethyl­cyclo­hexyl­idene)-5-fluoro-3-phenyl-1H-indole-2-carbohydrazide
Source: Acta Crystallogr Sect E Struct Rep Online. 2013 Jul 27;69(Pt 8):o1331. doi: 10.1107/S1600536813020394 (PMC3793815; doi:10.1107/S1600536813020394)
Supplement: Supplementary file 1 [file e-69-o1331-sup1.cif]

##############################################################################
#                                                                            #
# This CIF contains the data in a paper accepted for publication in          #
# Acta Crystallographica Section E. It conforms to the requirements of       #
# Notes for Authors for Acta Crystallographica Section E, and has been       #
# peer reviewed under the auspices of the IUCr Commission on Journals.       #
#                                                                            #
# Full details of the Crystallographic Information File format               #
# are given in the paper "The Crystallographic Information File (CIF):       #
# a New Standard Archive File for Crystallography" by S. R. Hall, F. H.      #
# Allen and I. D. Brown [Acta Cryst. (1991), A47, 655-685].                  #
#                                                                            #
# The current version of the core CIF dictionary is obtainable from          #
# ftp://ftp.iucr.org/pub/cif_core.dic.                                       #
#                                                                            #
# Software is freely available for graphical display of the structure(s)     #
# in this CIF. For information consult the CIF software page                 #
# http://www.iucr.org/resources/cif/software.                                #
#                                                                            #
# This file may be used for bona fide research purposes within the           #
# scientific community so long as proper attribution is given to the journal # 
# article from which it was obtained.                                        #
#                                                                            #
##############################################################################
data_global
_audit_creation_method     'PLATON <TABLE ACC> option'
_journal_date_recd_electronic     2013-07-22
_journal_date_accepted     2013-07-23
_journal_name_full     'Acta Crystallographica, Section E'
_journal_year     2013
_journal_volume     69
_journal_issue      8
_journal_page_first     o1331
_journal_page_last     o1331
_journal_paper_category     QO
_journal_paper_doi     10.1107/S1600536813020394
_journal_coeditor_code     SJ5346
_publ_contact_author_name
; Dr. Mehmet Akkurt
;
_publ_contact_author_address
; Department of Physics
  Faculty of Sciences
  Erciyes University
  38039 Kayseri
  Turkey
;
_publ_contact_author_email     akkurt@erciyes.edu.tr
_publ_contact_author_fax     '+90-352-4374933'
_publ_contact_author_phone     '+90-352-2076666 ext. 33106'
_publ_section_title
;\
<i>N</i>'-(4-Ethylcyclohexylidene)-5-fluoro-3-phenyl-1<i>H</i>-indole-2-\
carbohydrazide
;
loop_
    _publ_author_name
    _publ_author_footnote
    _publ_author_address
    'Mehmet Akkurt' .
; Department of Physics,
  Faculty of Sciences,
  Erciyes University,
  38039 Kayseri,
  Turkey
;
    'Sevim T\"urktekin \,Celikesir' .
; Department of Physics,
  Faculty of Sciences,
  Erciyes University,
  38039 Kayseri,
  Turkey
;
    'G\"ok\,ce Cihan \"Ust\"unda\(g' .
;
   Department of Pharmaceutical Chemistry,
   Faculty of Pharmacy,
   Istanbul University,
   34116 Beyazit,
   Istanbul,
   Turkey
;
    'G\"ultaze \,Capan' .
;
   Department of Pharmaceutical Chemistry,
   Faculty of Pharmacy,
   Istanbul University,
   34116 Beyazit,
   Istanbul,
   Turkey
;
    'Orhan B\"uy\"ukg\"ung\"or' .
;
   Department of Physics,
   Faculty of Arts and Sciences,
   Ondokuz May\?is University,
   55139 Samsun,
   Turkey
;
data_I
_chemical_name_systematic
;\
<i>N</i>'-(4-Ethylcyclohexylidene)-5-fluoro-3-phenyl-1<i>H</i>-indole-2-\
carbohydrazide
;
_chemical_name_common     ?
_chemical_formula_moiety     'C23 H24 F N3 O'
_chemical_formula_sum     'C23 H24 F N3 O'
_chemical_formula_structural     ?
_chemical_formula_iupac     'C23 H24 F N3 O'
_chemical_formula_weight     377.45
_chemical_melting_point     ?
_symmetry_cell_setting     triclinic
_symmetry_space_group_name_H-M     'P -1'
_symmetry_space_group_name_Hall     '-P 1'
loop_
    _symmetry_equiv_pos_site_id
    _symmetry_equiv_pos_as_xyz
    1 x,y,z
    2 -x,-y,-z
_cell_length_a     11.8121(5)
_cell_length_b     13.3802(5)
_cell_length_c     15.5693(6)
_cell_angle_alpha     114.328(3)
_cell_angle_beta     95.642(3)
_cell_angle_gamma     110.434(3)
_cell_volume     2014.85(17)
_cell_formula_units_Z     4
_cell_measurement_reflns_used     34554
_cell_measurement_theta_min     2.01
_cell_measurement_theta_max     27.32
_cell_measurement_temperature     296(2)
_cell_special_details
;
;
_exptl_crystal_description     'prism'
_exptl_crystal_colour     'colourless'
_exptl_crystal_size_max     0.550
_exptl_crystal_size_mid     0.483
_exptl_crystal_size_min     0.370
_exptl_crystal_size_rad     ?
_exptl_crystal_density_diffrn     1.244
_exptl_crystal_density_meas     ?
_exptl_crystal_density_method     'Not Measured'
_exptl_crystal_F_000     800
loop_
    _exptl_crystal_face_index_h
    _exptl_crystal_face_index_k
    _exptl_crystal_face_index_l
    _exptl_crystal_face_perp_dist
    1 0 0 0.1590
    -1 0 0 0.2160
    2 -6 -3 0.2510
    -3 5 0 0.2770
    1 6 -7 0.2770
    -3 7 -4 0.2660
    0 -1 2 0.2170
    1 0 -6 0.3480
    -3 5 2 0.2660
    1 -8 3 0.2810
    -2 3 -3 0.2570
    -2 3 -6 0.3210
    1 0 4 0.2980
    0 1 -5 0.3320
    -1 -5 0 0.2750
    -3 1 9 0.2950
    3 -5 2 0.3390
_exptl_absorpt_coefficient_mu     0.084
_exptl_absorpt_correction_type     integration
_exptl_absorpt_process_details     '(X-RED32; Stoe & Cie, 2002)'
_exptl_absorpt_correction_T_min     0.955
_exptl_absorpt_correction_T_max     0.969
_exptl_special_details
;
;
_diffrn_ambient_temperature     296(2)
_diffrn_radiation_type     'Mo K\a'
_diffrn_radiation_wavelength     0.71073
_diffrn_radiation_monochromator     'plane graphite'
_diffrn_measurement_device_type     'Stoe IPDS 2'
_diffrn_measurement_device     '2-circle goniometer'
_diffrn_measurement_method     '\w-scans'
_diffrn_detector_area_resol_mean     6.67
_diffrn_reflns_number     30678
_diffrn_reflns_av_R_equivalents     0.1083
_diffrn_reflns_av_sigmaI/netI     0.0755
_diffrn_reflns_theta_min     2.30
_diffrn_reflns_theta_max     26.50
_diffrn_reflns_theta_full     25.24
_diffrn_measured_fraction_theta_max     0.990
_diffrn_measured_fraction_theta_full     0.992
_diffrn_reflns_limit_h_min     -14
_diffrn_reflns_limit_h_max     14
_diffrn_reflns_limit_k_min     -16
_diffrn_reflns_limit_k_max     16
_diffrn_reflns_limit_l_min     -19
_diffrn_reflns_limit_l_max     19
_diffrn_reflns_reduction_process
;
;
_refine_special_details
;
Refinement on <i>F</i>^2^ for ALL reflections except those flagged by the user
for potential systematic errors. Weighted <i>R</i>-factors <i>wR</i> and all
goodnesses of fit <i>S</i> are based on <i>F</i>^2^, conventional
<i>R</i>-factors <i>R</i> are based on <i>F</i>, with <i>F</i> set to zero for
negative <i>F</i>^2^. The observed criterion of <i>F</i>^2^ > \s(<i>F</i>^2^)
is used only for calculating -<i>R</i>-factor-obs <i>etc</i>. and is not
relevant to the choice of reflections for refinement. <i>R</i>-factors based
on <i>F</i>^2^ are statistically about twice as large as those based on
<i>F</i>, and <i>R</i>-factors based on ALL data will be even larger.
;
_reflns_number_total     8272
_reflns_number_gt     5564
_reflns_threshold_expression     'I>2\s(I)'
_refine_ls_structure_factor_coef     Fsqd
_refine_ls_matrix_type     full
_refine_ls_R_factor_all     0.0988
_refine_ls_R_factor_gt     0.0665
_refine_ls_wR_factor_gt     0.1607
_refine_ls_wR_factor_ref     0.1797
_refine_ls_goodness_of_fit_ref     1.023
_refine_ls_restrained_S_all     1.027
_refine_ls_number_reflns     8272
_refine_ls_number_parameters     528
_refine_ls_number_restraints     8
_refine_ls_number_constraints     ?
_refine_ls_hydrogen_treatment     mixed
_refine_ls_weighting_scheme     calc
_refine_ls_weighting_details
              'W=1/[\S^2^(FO^2^)+(0.0830P)^2^+0.3779P] WHERE P=(FO^2^+2FC^2^)/3'
_atom_sites_solution_primary     ?
_atom_sites_solution_secondary     ?
_refine_ls_shift/su_max     0.001
_refine_ls_shift/su_mean     0.000
_refine_diff_density_max     0.352
_refine_diff_density_min     -0.192
_refine_ls_extinction_method     'none'
_refine_ls_abs_structure_details     ?
_refine_ls_abs_structure_Flack     .
loop_
    _atom_type_symbol
    _atom_type_description
    _atom_type_scat_dispersion_real
    _atom_type_scat_dispersion_imag
    _atom_type_scat_source
    C C 0.0033 0.0016 ' International Tables Vol C Tables 4.2.6.8 and 6.1.1.4'
    H H 0.0000 0.0000 ' International Tables Vol C Tables 4.2.6.8 and 6.1.1.4'
    F F 0.0171 0.0103 ' International Tables Vol C Tables 4.2.6.8 and 6.1.1.4'
    N N 0.0061 0.0033 ' International Tables Vol C Tables 4.2.6.8 and 6.1.1.4'
    O O 0.0106 0.0060 ' International Tables Vol C Tables 4.2.6.8 and 6.1.1.4'
_computing_data_collection     'X-AREA (Stoe & Cie, 2002)'
_computing_cell_refinement     'X-AREA (Stoe & Cie, 2002)'
_computing_data_reduction     'X-RED32 (Stoe & Cie, 2002)'
_computing_structure_solution     'SHELXS97 (Sheldrick, 2008)'
_computing_structure_refinement     'SHELXL97 (Sheldrick, 2008)'
_computing_molecular_graphics     'ORTEP-3 for Windows (Farrugia, 2012)'
_computing_publication_material
                                'WinGX (Farrugia, 2012) and PLATON (Spek, 2009)'
loop_
    _atom_site_type_symbol
    _atom_site_label
    _atom_site_fract_x
    _atom_site_fract_y
    _atom_site_fract_z
    _atom_site_U_iso_or_equiv
    _atom_site_thermal_displace_type
    _atom_site_calc_flag
    _atom_site_refinement_flags
    _atom_site_occupancy
    _atom_site_disorder_assembly
    _atom_site_disorder_group
    F F1 0.05143(16) -0.22445(17) 0.21734(13) 0.0940(6) Uani d . 1.000 . .
    O O1 0.59795(19) 0.40150(17) 0.65907(12) 0.0752(7) Uani d . 1.000 . .
    N N1 0.3715(2) 0.2028(2) 0.53565(15) 0.0612(7) Uani d . 1.000 . .
    N N2 0.7073(2) 0.3010(2) 0.58120(15) 0.0662(8) Uani d . 1.000 . .
    N N3 0.8220(2) 0.3863(2) 0.65017(14) 0.0699(8) Uani d . 1.000 . .
    C C1 0.2761(2) 0.0988(2) 0.46077(16) 0.0578(8) Uani d . 1.000 . .
    C C2 0.1458(3) 0.0503(3) 0.4466(2) 0.0717(10) Uani d . 1.000 . .
    C C3 0.0724(3) -0.0574(3) 0.3636(2) 0.0743(10) Uani d . 1.000 . .
    C C4 0.1284(3) -0.1150(3) 0.29687(19) 0.0686(9) Uani d . 1.000 . .
    C C5 0.2541(2) -0.0691(2) 0.30711(17) 0.0623(8) Uani d . 1.000 . .
    C C6 0.3310(2) 0.0409(2) 0.39164(16) 0.0542(8) Uani d . 1.000 . .
    C C7 0.4643(2) 0.1138(2) 0.42771(15) 0.0524(7) Uani d . 1.000 . .
    C C8 0.5555(2) 0.0856(2) 0.37421(15) 0.0521(7) Uani d . 1.000 . .
    C C9 0.5933(3) -0.0018(2) 0.3731(2) 0.0710(10) Uani d . 1.000 . .
    C C10 0.6731(3) -0.0321(3) 0.3197(2) 0.0847(11) Uani d . 1.000 . .
    C C11 0.7165(3) 0.0241(3) 0.2664(2) 0.0914(12) Uani d . 1.000 . .
    C C12 0.6810(3) 0.1118(4) 0.2665(2) 0.0949(14) Uani d . 1.000 . .
    C C13 0.6016(3) 0.1429(3) 0.3202(2) 0.0717(10) Uani d . 1.000 . .
    C C14 0.4853(2) 0.2117(2) 0.51692(16) 0.0547(8) Uani d . 1.000 . .
    C C15 0.6011(2) 0.3143(2) 0.59215(16) 0.0577(8) Uani d . 1.000 . .
    C C16 0.9194(3) 0.3713(3) 0.63047(18) 0.0691(9) Uani d . 1.000 . .
    C C17 0.9279(3) 0.2770(3) 0.5408(2) 0.0833(11) Uani d . 1.000 . .
    C C18 1.0327(4) 0.3371(4) 0.5030(3) 0.1061(18) Uani d . 1.000 . .
    C C19 1.1560(3) 0.4280(4) 0.5781(3) 0.1004(16) Uani d D 1.000 . .
    C C20 1.1385(3) 0.5181(4) 0.6656(3) 0.1005(16) Uani d . 1.000 . .
    C C21 1.0427(3) 0.4600(3) 0.7075(2) 0.0902(11) Uani d . 1.000 . .
    C C22A 1.2593(5) 0.4974(5) 0.5436(4) 0.110(2) Uani d DP 0.817(6) B 1
    C C23A 1.3041(6) 0.4198(6) 0.4711(5) 0.126(3) Uani d DP 0.817(6) B 1
    C C23B 1.366(2) 0.508(2) 0.537(2) 0.126(3) Uani d DP 0.183(6) B 2
    C C22B 1.2352(13) 0.4138(18) 0.5038(15) 0.110(2) Uani d DP 0.183(6) B 2
    F F2 0.6710(2) 1.04361(17) 0.94884(19) 0.1217(9) Uani d . 1.000 . .
    O O2 0.31889(19) 0.31546(16) 0.71583(12) 0.0730(6) Uani d . 1.000 . .
    N N4 0.4818(2) 0.5522(2) 0.76600(14) 0.0581(7) Uani d . 1.000 . .
    N N5 0.2973(2) 0.37572(19) 0.86894(15) 0.0569(7) Uani d . 1.000 . .
    N N6 0.21921(19) 0.26057(17) 0.85033(14) 0.0580(7) Uani d . 1.000 . .
    C C24 0.5392(2) 0.6749(2) 0.80253(17) 0.0586(8) Uani d . 1.000 . .
    C C25 0.6219(3) 0.7449(3) 0.7690(2) 0.0719(10) Uani d . 1.000 . .
    C C26 0.6642(3) 0.8682(3) 0.8203(2) 0.0820(11) Uani d . 1.000 . .
    C C27 0.6270(3) 0.9203(3) 0.9024(3) 0.0831(11) Uani d . 1.000 . .
    C C28 0.5475(3) 0.8556(3) 0.9381(2) 0.0725(10) Uani d . 1.000 . .
    C C29 0.5031(2) 0.7290(2) 0.88695(17) 0.0569(8) Uani d . 1.000 . .
    C C30 0.4220(2) 0.6328(2) 0.90166(15) 0.0529(7) Uani d . 1.000 . .
    C C31 0.3655(2) 0.6474(2) 0.98483(15) 0.0526(7) Uani d . 1.000 . .
    C C32 0.4393(3) 0.6817(3) 1.07581(18) 0.0729(10) Uani d . 1.000 . .
    C C33 0.3872(3) 0.6855(3) 1.15265(19) 0.0841(10) Uani d . 1.000 . .
    C C34 0.2624(3) 0.6584(3) 1.1401(2) 0.0803(10) Uani d . 1.000 . .
    C C35 0.1891(3) 0.6286(3) 1.0519(2) 0.0867(11) Uani d . 1.000 . .
    C C36 0.2405(3) 0.6232(3) 0.97499(19) 0.0749(10) Uani d . 1.000 . .
    C C37 0.4113(2) 0.5258(2) 0.82567(15) 0.0521(7) Uani d . 1.000 . .
    C C38 0.3391(2) 0.3971(2) 0.79784(15) 0.0528(8) Uani d . 1.000 . .
    C C39 0.1917(2) 0.2488(2) 0.92415(17) 0.0579(8) Uani d . 1.000 . .
    C C40 0.2397(3) 0.3436(3) 1.03009(18) 0.0736(10) Uani d . 1.000 . .
    C C41 0.1395(3) 0.3362(3) 1.0833(2) 0.0788(10) Uani d . 1.000 . .
    C C42 0.0615(3) 0.2083(3) 1.0657(2) 0.0745(10) Uani d . 1.000 . .
    C C43 0.0033(3) 0.1244(3) 0.9559(2) 0.0751(10) Uani d . 1.000 . .
    C C44 0.1045(3) 0.1235(2) 0.9033(2) 0.0770(10) Uani d . 1.000 . .
    C C45 -0.0340(3) 0.2019(3) 1.1234(2) 0.0901(12) Uani d . 1.000 . .
    C C46 0.0227(4) 0.2544(4) 1.2315(3) 0.1145(16) Uani d . 1.000 . .
    H H2 0.11020 0.08990 0.49220 0.0860 Uiso c RU 1.000 . .
    H H1N 0.362(2) 0.246(2) 0.5898(19) 0.062(7) Uiso d . 1.000 . .
    H H5 0.28770 -0.10920 0.26000 0.0750 Uiso c RU 1.000 . .
    H H9 0.56410 -0.04090 0.40930 0.0850 Uiso c RU 1.000 . .
    H H10 0.69740 -0.09100 0.32000 0.1020 Uiso c RU 1.000 . .
    H H11 0.77020 0.00340 0.22990 0.1090 Uiso c RU 1.000 . .
    H H12 0.71090 0.15030 0.23000 0.1130 Uiso c RU 1.000 . .
    H H2N 0.693(2) 0.237(3) 0.534(2) 0.072(8) Uiso d . 1.000 . .
    H H3 -0.01470 -0.09200 0.35160 0.0890 Uiso c RU 1.000 . .
    H H17B 0.94590 0.21980 0.55600 0.1000 Uiso c RU 1.000 . .
    H H18A 1.04670 0.27370 0.45240 0.1270 Uiso c RU 1.000 . .
    H H18B 1.00290 0.37680 0.47230 0.1270 Uiso c RU 1.000 . .
    H H19 1.18950 0.38310 0.60100 0.1200 Uiso c RU 1.000 A 1
    H H20A 1.11240 0.56930 0.64710 0.1200 Uiso c RU 1.000 . .
    H H20B 1.21860 0.56970 0.71610 0.1200 Uiso c RU 1.000 . .
    H H21A 1.07410 0.41830 0.73490 0.1080 Uiso c RU 1.000 . .
    H H21B 1.03000 0.52250 0.76020 0.1080 Uiso c RU 1.000 . .
    H H22A 1.22650 0.53750 0.51510 0.1310 Uiso c RUP 0.817(6) B 1
    H H22B 1.33040 0.55990 0.60040 0.1310 Uiso c RUP 0.817(6) B 1
    H H23A 1.36860 0.46880 0.45370 0.1900 Uiso c RUP 0.817(6) B 1
    H H23B 1.23510 0.35960 0.41340 0.1900 Uiso c RUP 0.817(6) B 1
    H H23C 1.33770 0.38050 0.49880 0.1900 Uiso c RUP 0.817(6) B 1
    H H13 0.57860 0.20270 0.32020 0.0860 Uiso c RU 1.000 . .
    H H17A 0.84800 0.23270 0.49020 0.1000 Uiso c RU 1.000 . .
    H H22C 1.23840 0.33610 0.48320 0.1310 Uiso c RUP 0.183(6) B 2
    H H22D 1.19020 0.41020 0.44620 0.1310 Uiso c RUP 0.183(6) B 2
    H H23D 1.39350 0.50710 0.48030 0.1900 Uiso c RUP 0.183(6) B 2
    H H23E 1.42060 0.49200 0.57380 0.1900 Uiso c RUP 0.183(6) B 2
    H H23F 1.36940 0.58660 0.57710 0.1900 Uiso c RUP 0.183(6) B 2
    H H4N 0.498(2) 0.498(2) 0.7245(19) 0.065(7) Uiso d . 1.000 . .
    H H5N 0.314(2) 0.436(2) 0.9156(14) 0.051(7) Uiso d . 1.000 . .
    H H25 0.64700 0.70880 0.71390 0.0860 Uiso c RU 1.000 . .
    H H26 0.71830 0.91740 0.79960 0.0990 Uiso c RU 1.000 . .
    H H28 0.52420 0.89380 0.99360 0.0870 Uiso c RU 1.000 . .
    H H32 0.52510 0.70250 1.08560 0.0870 Uiso c RU 1.000 . .
    H H33 0.43770 0.70670 1.21280 0.1010 Uiso c RU 1.000 . .
    H H34 0.22720 0.66000 1.19130 0.0960 Uiso c RU 1.000 . .
    H H35 0.10430 0.61190 1.04360 0.1040 Uiso c RU 1.000 . .
    H H36 0.18950 0.60290 0.91540 0.0900 Uiso c RU 1.000 . .
    H H40A 0.27480 0.42330 1.03430 0.0880 Uiso c RU 1.000 . .
    H H40B 0.30720 0.33500 1.06280 0.0880 Uiso c RU 1.000 . .
    H H41A 0.08380 0.36550 1.06210 0.0940 Uiso c RU 1.000 . .
    H H41B 0.17940 0.38920 1.15330 0.0940 Uiso c RU 1.000 . .
    H H42 0.12010 0.18130 1.08810 0.0890 Uiso c RU 1.000 . .
    H H43A -0.04730 0.04260 0.94380 0.0900 Uiso c RU 1.000 . .
    H H43B -0.05160 0.15130 0.93010 0.0900 Uiso c RU 1.000 . .
    H H44A 0.15310 0.08770 0.92370 0.0920 Uiso c RU 1.000 . .
    H H44B 0.06490 0.07330 0.83300 0.0920 Uiso c RU 1.000 . .
    H H45A -0.08110 0.24500 1.11400 0.1080 Uiso c RU 1.000 . .
    H H45B -0.09300 0.11760 1.09730 0.1080 Uiso c RU 1.000 . .
    H H46A 0.08040 0.33820 1.25830 0.1370 Uiso c RU 1.000 . .
    H H46B 0.06690 0.21030 1.24170 0.1370 Uiso c RU 1.000 . .
    H H46C -0.04290 0.24820 1.26350 0.1370 Uiso c RU 1.000 . .
loop_
    _atom_site_aniso_label
    _atom_site_aniso_U_11
    _atom_site_aniso_U_22
    _atom_site_aniso_U_33
    _atom_site_aniso_U_12
    _atom_site_aniso_U_13
    _atom_site_aniso_U_23
    F1 0.0663(10) 0.0881(12) 0.0889(11) 0.0211(9) 0.0103(8) 0.0211(9)
    O1 0.0809(13) 0.0725(11) 0.0617(10) 0.0379(10) 0.0299(9) 0.0169(9)
    N1 0.0721(14) 0.0673(13) 0.0537(11) 0.0388(12) 0.0331(10) 0.0267(10)
    N2 0.0667(14) 0.0652(14) 0.0505(11) 0.0296(12) 0.0162(10) 0.0125(10)
    N3 0.0718(15) 0.0743(14) 0.0499(10) 0.0305(12) 0.0137(10) 0.0194(10)
    C1 0.0628(15) 0.0659(15) 0.0558(12) 0.0330(13) 0.0259(11) 0.0323(11)
    C2 0.0692(18) 0.092(2) 0.0718(16) 0.0448(16) 0.0382(14) 0.0425(15)
    C3 0.0604(17) 0.089(2) 0.0780(17) 0.0322(16) 0.0249(14) 0.0426(16)
    C4 0.0621(17) 0.0685(16) 0.0665(15) 0.0248(14) 0.0164(12) 0.0279(13)
    C5 0.0657(16) 0.0654(15) 0.0575(13) 0.0318(13) 0.0246(11) 0.0264(12)
    C6 0.0584(14) 0.0615(14) 0.0534(12) 0.0316(12) 0.0239(10) 0.0302(11)
    C7 0.0598(14) 0.0562(13) 0.0493(11) 0.0292(12) 0.0238(10) 0.0271(10)
    C8 0.0539(13) 0.0541(13) 0.0461(10) 0.0241(11) 0.0194(9) 0.0203(9)
    C9 0.089(2) 0.0674(16) 0.0799(16) 0.0468(16) 0.0427(15) 0.0405(14)
    C10 0.091(2) 0.0739(19) 0.100(2) 0.0515(18) 0.0443(18) 0.0340(17)
    C11 0.084(2) 0.101(2) 0.087(2) 0.050(2) 0.0496(17) 0.0290(18)
    C12 0.099(2) 0.128(3) 0.093(2) 0.059(2) 0.0607(19) 0.068(2)
    C13 0.0769(18) 0.0859(19) 0.0782(16) 0.0440(16) 0.0393(14) 0.0506(15)
    C14 0.0636(15) 0.0586(13) 0.0517(11) 0.0326(12) 0.0276(10) 0.0273(10)
    C15 0.0711(16) 0.0626(14) 0.0490(11) 0.0346(13) 0.0290(11) 0.0277(11)
    C16 0.0723(18) 0.0768(17) 0.0557(13) 0.0328(15) 0.0174(12) 0.0290(12)
    C17 0.079(2) 0.089(2) 0.0744(17) 0.0402(18) 0.0249(15) 0.0286(16)
    C18 0.107(3) 0.155(4) 0.082(2) 0.077(3) 0.041(2) 0.059(2)
    C19 0.080(2) 0.133(3) 0.129(3) 0.049(2) 0.037(2) 0.094(3)
    C20 0.077(2) 0.105(3) 0.113(3) 0.036(2) 0.0085(19) 0.053(2)
    C21 0.071(2) 0.104(2) 0.0746(18) 0.0330(18) 0.0043(15) 0.0319(17)
    C22A 0.110(4) 0.102(4) 0.141(4) 0.048(3) 0.050(3) 0.074(4)
    C23A 0.134(5) 0.165(6) 0.138(5) 0.078(5) 0.078(4) 0.103(4)
    C23B 0.134(5) 0.165(6) 0.138(5) 0.078(5) 0.078(4) 0.103(4)
    C22B 0.110(4) 0.102(4) 0.141(4) 0.048(3) 0.050(3) 0.074(4)
    F2 0.1159(17) 0.0648(11) 0.170(2) 0.0284(12) 0.0460(15) 0.0509(12)
    O2 0.0988(14) 0.0617(10) 0.0562(9) 0.0350(10) 0.0394(9) 0.0219(8)
    N4 0.0674(13) 0.0624(13) 0.0530(10) 0.0330(11) 0.0272(9) 0.0285(10)
    N5 0.0665(13) 0.0514(12) 0.0492(10) 0.0246(11) 0.0224(9) 0.0203(9)
    N6 0.0610(12) 0.0545(11) 0.0594(11) 0.0257(10) 0.0260(9) 0.0255(9)
    C24 0.0588(14) 0.0657(15) 0.0608(13) 0.0304(13) 0.0192(11) 0.0352(12)
    C25 0.0691(17) 0.087(2) 0.0766(16) 0.0347(16) 0.0277(13) 0.0516(15)
    C26 0.0702(19) 0.081(2) 0.107(2) 0.0257(17) 0.0264(16) 0.0609(18)
    C27 0.0718(19) 0.0621(17) 0.113(2) 0.0248(15) 0.0224(17) 0.0439(17)
    C28 0.0696(17) 0.0651(16) 0.0833(17) 0.0340(15) 0.0228(14) 0.0316(14)
    C29 0.0574(14) 0.0590(14) 0.0613(13) 0.0304(12) 0.0184(11) 0.0300(11)
    C30 0.0543(13) 0.0567(13) 0.0512(11) 0.0288(11) 0.0167(10) 0.0244(10)
    C31 0.0575(14) 0.0513(12) 0.0472(11) 0.0281(11) 0.0171(10) 0.0176(9)
    C32 0.0635(17) 0.091(2) 0.0556(13) 0.0333(15) 0.0156(12) 0.0278(13)
    C33 0.096(2) 0.099(2) 0.0509(13) 0.0426(19) 0.0214(14) 0.0296(14)
    C34 0.099(2) 0.0750(18) 0.0646(16) 0.0385(17) 0.0440(16) 0.0260(14)
    C35 0.0663(18) 0.108(2) 0.0825(19) 0.0433(18) 0.0366(15) 0.0345(17)
    C36 0.0630(16) 0.101(2) 0.0584(14) 0.0444(16) 0.0183(12) 0.0284(14)
    C37 0.0587(14) 0.0600(13) 0.0476(11) 0.0311(12) 0.0219(10) 0.0284(10)
    C38 0.0591(14) 0.0622(14) 0.0477(11) 0.0351(12) 0.0238(10) 0.0261(10)
    C39 0.0583(14) 0.0600(14) 0.0642(13) 0.0306(12) 0.0244(11) 0.0315(11)
    C40 0.0717(18) 0.0780(18) 0.0615(14) 0.0174(15) 0.0172(13) 0.0375(14)
    C41 0.090(2) 0.0697(17) 0.0641(15) 0.0232(16) 0.0301(14) 0.0285(13)
    C42 0.0787(19) 0.0749(18) 0.0763(17) 0.0306(15) 0.0328(14) 0.0414(14)
    C43 0.0750(19) 0.0592(15) 0.0782(17) 0.0153(14) 0.0270(14) 0.0317(13)
    C44 0.089(2) 0.0598(16) 0.0830(18) 0.0299(15) 0.0360(15) 0.0340(14)
    C45 0.095(2) 0.088(2) 0.091(2) 0.0340(19) 0.0387(18) 0.0478(18)
    C46 0.127(3) 0.143(3) 0.094(2) 0.058(3) 0.057(2) 0.069(2)
_geom_special_details
;
Bond distances, angles <i>etc</i>. have been calculated using the rounded
fractional coordinates. All su's are estimated from the variances of the
(full) variance-covariance matrix. The cell e.s.d.'s are taken into account in
the estimation of distances, angles and torsion angles
;
loop_
    _geom_bond_atom_site_label_1
    _geom_bond_atom_site_label_2
    _geom_bond_site_symmetry_1
    _geom_bond_site_symmetry_2
    _geom_bond_distance
    _geom_bond_publ_flag
    F1 C4 . . 1.364(4) no
    F2 C27 . . 1.364(5) no
    O1 C15 . . 1.218(3) no
    O2 C38 . . 1.220(3) no
    N1 C1 . . 1.370(3) no
    N1 C14 . . 1.378(4) no
    N2 C15 . . 1.344(4) no
    N2 N3 . . 1.384(3) no
    N3 C16 . . 1.280(5) no
    N1 H1N . . 0.85(3) no
    N2 H2N . . 0.81(3) no
    N4 C37 . . 1.378(3) no
    N4 C24 . . 1.362(4) no
    N5 C38 . . 1.349(3) no
    N5 N6 . . 1.377(4) no
    N6 C39 . . 1.280(3) no
    N4 H4N . . 0.85(3) no
    N5 H5N . . 0.77(2) no
    C1 C2 . . 1.399(5) no
    C1 C6 . . 1.407(3) no
    C2 C3 . . 1.368(5) no
    C3 C4 . . 1.394(5) no
    C4 C5 . . 1.358(5) no
    C5 C6 . . 1.400(3) no
    C6 C7 . . 1.431(4) no
    C7 C14 . . 1.383(3) no
    C7 C8 . . 1.483(3) no
    C8 C13 . . 1.386(4) no
    C8 C9 . . 1.384(4) no
    C9 C10 . . 1.374(5) no
    C10 C11 . . 1.359(5) no
    C11 C12 . . 1.377(6) no
    C12 C13 . . 1.375(5) no
    C14 C15 . . 1.475(3) no
    C16 C21 . . 1.498(5) no
    C16 C17 . . 1.489(4) no
    C17 C18 . . 1.537(6) no
    C18 C19 . . 1.491(6) no
    C19 C22A . . 1.545(8) no
    C19 C20 . . 1.493(6) no
    C19 C22B . . 1.55(2) no
    C20 C21 . . 1.503(6) no
    C22A C23A . . 1.472(10) no
    C22B C23B . . 1.48(3) no
    C2 H2 . . 0.9300 no
    C3 H3 . . 0.9300 no
    C5 H5 . . 0.9300 no
    C9 H9 . . 0.9300 no
    C10 H10 . . 0.9300 no
    C11 H11 . . 0.9300 no
    C12 H12 . . 0.9300 no
    C13 H13 . . 0.9300 no
    C17 H17B . . 0.9700 no
    C17 H17A . . 0.9700 no
    C18 H18A . . 0.9700 no
    C18 H18B . . 0.9700 no
    C19 H19 . . 0.9800 no
    C20 H20B . . 0.9700 no
    C20 H20A . . 0.9700 no
    C21 H21B . . 0.9700 no
    C21 H21A . . 0.9700 no
    C22A H22B . . 0.9700 no
    C22A H22A . . 0.9700 no
    C22B H22D . . 0.9700 no
    C22B H22C . . 0.9700 no
    C23A H23A . . 0.9600 no
    C23A H23C . . 0.9600 no
    C23A H23B . . 0.9600 no
    C23B H23E . . 0.9600 no
    C23B H23D . . 0.9700 no
    C23B H23F . . 0.9600 no
    C24 C29 . . 1.405(3) no
    C24 C25 . . 1.403(5) no
    C25 C26 . . 1.367(5) no
    C26 C27 . . 1.380(5) no
    C27 C28 . . 1.368(6) no
    C28 C29 . . 1.402(5) no
    C29 C30 . . 1.433(4) no
    C30 C37 . . 1.384(3) no
    C30 C31 . . 1.488(3) no
    C31 C36 . . 1.375(5) no
    C31 C32 . . 1.385(4) no
    C32 C33 . . 1.389(4) no
    C33 C34 . . 1.362(5) no
    C34 C35 . . 1.367(4) no
    C35 C36 . . 1.382(5) no
    C37 C38 . . 1.472(4) no
    C39 C40 . . 1.497(4) no
    C39 C44 . . 1.502(4) no
    C40 C41 . . 1.509(5) no
    C41 C42 . . 1.522(6) no
    C42 C43 . . 1.518(4) no
    C42 C45 . . 1.511(5) no
    C43 C44 . . 1.515(5) no
    C45 C46 . . 1.500(5) no
    C25 H25 . . 0.9300 no
    C26 H26 . . 0.9300 no
    C28 H28 . . 0.9300 no
    C32 H32 . . 0.9300 no
    C33 H33 . . 0.9300 no
    C34 H34 . . 0.9300 no
    C35 H35 . . 0.9300 no
    C36 H36 . . 0.9300 no
    C40 H40A . . 0.9700 no
    C40 H40B . . 0.9700 no
    C41 H41A . . 0.9700 no
    C41 H41B . . 0.9700 no
    C42 H42 . . 0.9800 no
    C43 H43A . . 0.9700 no
    C43 H43B . . 0.9700 no
    C44 H44A . . 0.9700 no
    C44 H44B . . 0.9700 no
    C45 H45A . . 0.9700 no
    C45 H45B . . 0.9700 no
    C46 H46A . . 0.9600 no
    C46 H46B . . 0.9600 no
    C46 H46C . . 0.9600 no
loop_
    _geom_angle_atom_site_label_1
    _geom_angle_atom_site_label_2
    _geom_angle_atom_site_label_3
    _geom_angle_site_symmetry_1
    _geom_angle_site_symmetry_2
    _geom_angle_site_symmetry_3
    _geom_angle
    _geom_angle_publ_flag
    C1 N1 C14 . . . 109.5(2) no
    N3 N2 C15 . . . 120.6(2) no
    N2 N3 C16 . . . 116.5(2) no
    C14 N1 H1N . . . 125.6(18) no
    C1 N1 H1N . . . 123.8(18) no
    N3 N2 H2N . . . 128(2) no
    C15 N2 H2N . . . 112(2) no
    C24 N4 C37 . . . 109.2(2) no
    N6 N5 C38 . . . 121.6(2) no
    N5 N6 C39 . . . 116.6(2) no
    C37 N4 H4N . . . 120(2) no
    C24 N4 H4N . . . 129.1(19) no
    C38 N5 H5N . . . 110.6(19) no
    N6 N5 H5N . . . 127.1(19) no
    N1 C1 C6 . . . 107.5(2) no
    N1 C1 C2 . . . 130.8(2) no
    C2 C1 C6 . . . 121.7(2) no
    C1 C2 C3 . . . 117.8(3) no
    C2 C3 C4 . . . 119.8(3) no
    F1 C4 C3 . . . 117.4(3) no
    C3 C4 C5 . . . 123.9(3) no
    F1 C4 C5 . . . 118.7(3) no
    C4 C5 C6 . . . 117.2(2) no
    C1 C6 C5 . . . 119.5(2) no
    C5 C6 C7 . . . 132.9(2) no
    C1 C6 C7 . . . 107.6(2) no
    C8 C7 C14 . . . 129.5(2) no
    C6 C7 C14 . . . 106.3(2) no
    C6 C7 C8 . . . 124.2(2) no
    C7 C8 C9 . . . 121.4(2) no
    C7 C8 C13 . . . 120.6(3) no
    C9 C8 C13 . . . 117.9(3) no
    C8 C9 C10 . . . 121.4(3) no
    C9 C10 C11 . . . 119.9(4) no
    C10 C11 C12 . . . 119.9(3) no
    C11 C12 C13 . . . 120.4(4) no
    C8 C13 C12 . . . 120.4(4) no
    N1 C14 C15 . . . 117.9(2) no
    N1 C14 C7 . . . 109.2(2) no
    C7 C14 C15 . . . 132.8(2) no
    O1 C15 C14 . . . 121.7(2) no
    N2 C15 C14 . . . 114.3(2) no
    O1 C15 N2 . . . 124.0(2) no
    N3 C16 C17 . . . 128.9(3) no
    C17 C16 C21 . . . 114.7(3) no
    N3 C16 C21 . . . 116.4(3) no
    C16 C17 C18 . . . 110.0(3) no
    C17 C18 C19 . . . 116.1(3) no
    C18 C19 C22A . . . 117.0(4) no
    C18 C19 C22B . . . 95.2(8) no
    C18 C19 C20 . . . 111.0(4) no
    C20 C19 C22A . . . 108.7(4) no
    C20 C19 C22B . . . 144.0(10) no
    C19 C20 C21 . . . 113.2(4) no
    C16 C21 C20 . . . 111.3(3) no
    C19 C22A C23A . . . 114.0(6) no
    C19 C22B C23B . . . 117.7(17) no
    C1 C2 H2 . . . 121.00 no
    C3 C2 H2 . . . 121.00 no
    C2 C3 H3 . . . 120.00 no
    C4 C3 H3 . . . 120.00 no
    C6 C5 H5 . . . 121.00 no
    C4 C5 H5 . . . 121.00 no
    C10 C9 H9 . . . 119.00 no
    C8 C9 H9 . . . 119.00 no
    C9 C10 H10 . . . 120.00 no
    C11 C10 H10 . . . 120.00 no
    C10 C11 H11 . . . 120.00 no
    C12 C11 H11 . . . 120.00 no
    C13 C12 H12 . . . 120.00 no
    C11 C12 H12 . . . 120.00 no
    C12 C13 H13 . . . 120.00 no
    C8 C13 H13 . . . 120.00 no
    C18 C17 H17B . . . 110.00 no
    C16 C17 H17A . . . 110.00 no
    C16 C17 H17B . . . 110.00 no
    C18 C17 H17A . . . 110.00 no
    H17A C17 H17B . . . 108.00 no
    C17 C18 H18A . . . 108.00 no
    C17 C18 H18B . . . 108.00 no
    C19 C18 H18A . . . 108.00 no
    C19 C18 H18B . . . 108.00 no
    H18A C18 H18B . . . 107.00 no
    C18 C19 H19 . . . 106.00 no
    C22B C19 H19 . . . 88.00 no
    C20 C19 H19 . . . 107.00 no
    C22A C19 H19 . . . 107.00 no
    H20A C20 H20B . . . 108.00 no
    C19 C20 H20A . . . 109.00 no
    C21 C20 H20B . . . 109.00 no
    C19 C20 H20B . . . 109.00 no
    C21 C20 H20A . . . 109.00 no
    H21A C21 H21B . . . 108.00 no
    C16 C21 H21B . . . 109.00 no
    C20 C21 H21A . . . 109.00 no
    C20 C21 H21B . . . 109.00 no
    C16 C21 H21A . . . 109.00 no
    C19 C22A H22A . . . 109.00 no
    C19 C22A H22B . . . 109.00 no
    H22A C22A H22B . . . 108.00 no
    C23A C22A H22B . . . 109.00 no
    C23A C22A H22A . . . 109.00 no
    C19 C22B H22C . . . 108.00 no
    C19 C22B H22D . . . 108.00 no
    C23B C22B H22D . . . 108.00 no
    H22C C22B H22D . . . 107.00 no
    C23B C22B H22C . . . 108.00 no
    H23B C23A H23C . . . 110.00 no
    C22A C23A H23B . . . 109.00 no
    H23A C23A H23B . . . 109.00 no
    H23A C23A H23C . . . 109.00 no
    C22A C23A H23C . . . 110.00 no
    C22A C23A H23A . . . 109.00 no
    C22B C23B H23F . . . 110.00 no
    C22B C23B H23E . . . 110.00 no
    H23D C23B H23F . . . 109.00 no
    H23E C23B H23F . . . 110.00 no
    H23D C23B H23E . . . 109.00 no
    C22B C23B H23D . . . 109.00 no
    N4 C24 C25 . . . 130.3(2) no
    N4 C24 C29 . . . 108.2(2) no
    C25 C24 C29 . . . 121.6(3) no
    C24 C25 C26 . . . 117.5(3) no
    C25 C26 C27 . . . 120.5(4) no
    F2 C27 C28 . . . 118.8(3) no
    C26 C27 C28 . . . 123.9(4) no
    F2 C27 C26 . . . 117.3(4) no
    C27 C28 C29 . . . 116.7(3) no
    C28 C29 C30 . . . 133.1(2) no
    C24 C29 C28 . . . 119.8(3) no
    C24 C29 C30 . . . 107.1(2) no
    C31 C30 C37 . . . 127.6(2) no
    C29 C30 C37 . . . 106.3(2) no
    C29 C30 C31 . . . 126.1(2) no
    C30 C31 C36 . . . 123.0(2) no
    C32 C31 C36 . . . 117.6(3) no
    C30 C31 C32 . . . 119.4(2) no
    C31 C32 C33 . . . 121.0(3) no
    C32 C33 C34 . . . 120.1(3) no
    C33 C34 C35 . . . 119.7(3) no
    C34 C35 C36 . . . 120.3(3) no
    C31 C36 C35 . . . 121.3(3) no
    N4 C37 C30 . . . 109.3(2) no
    N4 C37 C38 . . . 117.9(2) no
    C30 C37 C38 . . . 132.8(2) no
    N5 C38 C37 . . . 115.6(2) no
    O2 C38 N5 . . . 122.5(3) no
    O2 C38 C37 . . . 122.0(2) no
    N6 C39 C44 . . . 116.5(2) no
    C40 C39 C44 . . . 115.4(2) no
    N6 C39 C40 . . . 128.1(3) no
    C39 C40 C41 . . . 113.3(3) no
    C40 C41 C42 . . . 113.4(3) no
    C41 C42 C43 . . . 108.8(3) no
    C41 C42 C45 . . . 113.4(3) no
    C43 C42 C45 . . . 113.1(3) no
    C42 C43 C44 . . . 110.8(3) no
    C39 C44 C43 . . . 112.3(3) no
    C42 C45 C46 . . . 114.0(3) no
    C24 C25 H25 . . . 121.00 no
    C26 C25 H25 . . . 121.00 no
    C25 C26 H26 . . . 120.00 no
    C27 C26 H26 . . . 120.00 no
    C27 C28 H28 . . . 122.00 no
    C29 C28 H28 . . . 122.00 no
    C31 C32 H32 . . . 119.00 no
    C33 C32 H32 . . . 119.00 no
    C32 C33 H33 . . . 120.00 no
    C34 C33 H33 . . . 120.00 no
    C33 C34 H34 . . . 120.00 no
    C35 C34 H34 . . . 120.00 no
    C34 C35 H35 . . . 120.00 no
    C36 C35 H35 . . . 120.00 no
    C31 C36 H36 . . . 119.00 no
    C35 C36 H36 . . . 119.00 no
    C39 C40 H40A . . . 109.00 no
    C39 C40 H40B . . . 109.00 no
    C41 C40 H40A . . . 109.00 no
    C41 C40 H40B . . . 109.00 no
    H40A C40 H40B . . . 108.00 no
    C40 C41 H41A . . . 109.00 no
    C40 C41 H41B . . . 109.00 no
    C42 C41 H41A . . . 109.00 no
    C42 C41 H41B . . . 109.00 no
    H41A C41 H41B . . . 108.00 no
    C41 C42 H42 . . . 107.00 no
    C43 C42 H42 . . . 107.00 no
    C45 C42 H42 . . . 107.00 no
    C42 C43 H43A . . . 110.00 no
    C42 C43 H43B . . . 110.00 no
    C44 C43 H43A . . . 109.00 no
    C44 C43 H43B . . . 109.00 no
    H43A C43 H43B . . . 108.00 no
    C39 C44 H44A . . . 109.00 no
    C39 C44 H44B . . . 109.00 no
    C43 C44 H44A . . . 109.00 no
    C43 C44 H44B . . . 109.00 no
    H44A C44 H44B . . . 108.00 no
    C42 C45 H45A . . . 109.00 no
    C42 C45 H45B . . . 109.00 no
    C46 C45 H45A . . . 109.00 no
    C46 C45 H45B . . . 109.00 no
    H45A C45 H45B . . . 108.00 no
    C45 C46 H46A . . . 109.00 no
    C45 C46 H46B . . . 109.00 no
    C45 C46 H46C . . . 109.00 no
    H46A C46 H46B . . . 109.00 no
    H46A C46 H46C . . . 110.00 no
    H46B C46 H46C . . . 110.00 no
loop_
    _geom_torsion_atom_site_label_1
    _geom_torsion_atom_site_label_2
    _geom_torsion_atom_site_label_3
    _geom_torsion_atom_site_label_4
    _geom_torsion_site_symmetry_1
    _geom_torsion_site_symmetry_2
    _geom_torsion_site_symmetry_3
    _geom_torsion_site_symmetry_4
    _geom_torsion
    _geom_torsion_publ_flag
    C1 N1 C14 C15 . . . . -176.4(2) no
    C14 N1 C1 C2 . . . . 179.8(3) no
    C14 N1 C1 C6 . . . . -0.9(3) no
    C1 N1 C14 C7 . . . . 1.3(3) no
    C15 N2 N3 C16 . . . . -175.1(3) no
    N3 N2 C15 O1 . . . . 2.9(4) no
    N3 N2 C15 C14 . . . . -175.6(2) no
    N2 N3 C16 C21 . . . . -177.0(3) no
    N2 N3 C16 C17 . . . . 3.0(5) no
    C37 N4 C24 C29 . . . . -1.0(3) no
    C24 N4 C37 C38 . . . . 178.8(2) no
    C37 N4 C24 C25 . . . . 178.4(3) no
    C24 N4 C37 C30 . . . . 0.6(3) no
    C38 N5 N6 C39 . . . . 175.5(3) no
    N6 N5 C38 O2 . . . . -6.1(4) no
    N6 N5 C38 C37 . . . . 174.1(2) no
    N5 N6 C39 C44 . . . . 178.9(2) no
    N5 N6 C39 C40 . . . . -3.8(4) no
    N1 C1 C2 C3 . . . . -179.6(3) no
    N1 C1 C6 C7 . . . . 0.2(3) no
    C6 C1 C2 C3 . . . . 1.2(5) no
    C2 C1 C6 C5 . . . . -1.1(4) no
    N1 C1 C6 C5 . . . . 179.6(2) no
    C2 C1 C6 C7 . . . . 179.6(3) no
    C1 C2 C3 C4 . . . . 0.2(5) no
    C2 C3 C4 F1 . . . . 177.5(3) no
    C2 C3 C4 C5 . . . . -1.9(6) no
    C3 C4 C5 C6 . . . . 2.0(5) no
    F1 C4 C5 C6 . . . . -177.4(3) no
    C4 C5 C6 C1 . . . . -0.5(4) no
    C4 C5 C6 C7 . . . . 178.6(3) no
    C5 C6 C7 C14 . . . . -178.7(3) no
    C5 C6 C7 C8 . . . . 2.9(5) no
    C1 C6 C7 C14 . . . . 0.5(3) no
    C1 C6 C7 C8 . . . . -177.9(2) no
    C8 C7 C14 N1 . . . . 177.3(3) no
    C6 C7 C8 C9 . . . . -78.4(3) no
    C6 C7 C14 N1 . . . . -1.1(3) no
    C14 C7 C8 C13 . . . . -79.2(4) no
    C6 C7 C14 C15 . . . . 176.2(3) no
    C6 C7 C8 C13 . . . . 98.9(3) no
    C14 C7 C8 C9 . . . . 103.5(4) no
    C8 C7 C14 C15 . . . . -5.5(5) no
    C13 C8 C9 C10 . . . . -0.5(4) no
    C9 C8 C13 C12 . . . . 0.8(4) no
    C7 C8 C13 C12 . . . . -176.6(3) no
    C7 C8 C9 C10 . . . . 176.8(3) no
    C8 C9 C10 C11 . . . . -0.1(5) no
    C9 C10 C11 C12 . . . . 0.4(5) no
    C10 C11 C12 C13 . . . . -0.1(5) no
    C11 C12 C13 C8 . . . . -0.6(5) no
    C7 C14 C15 O1 . . . . 168.5(3) no
    C7 C14 C15 N2 . . . . -13.1(4) no
    N1 C14 C15 N2 . . . . 164.0(2) no
    N1 C14 C15 O1 . . . . -14.5(4) no
    C21 C16 C17 C18 . . . . -49.2(4) no
    N3 C16 C17 C18 . . . . 130.9(4) no
    C17 C16 C21 C20 . . . . 53.6(5) no
    N3 C16 C21 C20 . . . . -126.5(4) no
    C16 C17 C18 C19 . . . . 47.8(5) no
    C17 C18 C19 C22A . . . . -175.1(4) no
    C17 C18 C19 C20 . . . . -49.5(6) no
    C22A C19 C20 C21 . . . . -178.0(4) no
    C18 C19 C20 C21 . . . . 51.9(5) no
    C18 C19 C22A C23A . . . . -65.3(7) no
    C20 C19 C22A C23A . . . . 168.0(5) no
    C19 C20 C21 C16 . . . . -54.1(5) no
    C25 C24 C29 C30 . . . . -178.4(3) no
    N4 C24 C25 C26 . . . . 179.1(3) no
    C29 C24 C25 C26 . . . . -1.5(5) no
    N4 C24 C29 C30 . . . . 1.1(3) no
    C25 C24 C29 C28 . . . . 1.7(4) no
    N4 C24 C29 C28 . . . . -178.8(3) no
    C24 C25 C26 C27 . . . . 0.7(5) no
    C25 C26 C27 F2 . . . . -178.8(3) no
    C25 C26 C27 C28 . . . . -0.1(6) no
    C26 C27 C28 C29 . . . . 0.3(6) no
    F2 C27 C28 C29 . . . . 179.0(3) no
    C27 C28 C29 C30 . . . . 179.1(3) no
    C27 C28 C29 C24 . . . . -1.0(4) no
    C28 C29 C30 C31 . . . . -3.0(5) no
    C24 C29 C30 C37 . . . . -0.8(3) no
    C28 C29 C30 C37 . . . . 179.1(3) no
    C24 C29 C30 C31 . . . . 177.1(2) no
    C29 C30 C37 N4 . . . . 0.1(3) no
    C29 C30 C31 C32 . . . . -77.2(4) no
    C29 C30 C37 C38 . . . . -177.7(3) no
    C31 C30 C37 N4 . . . . -177.7(2) no
    C37 C30 C31 C36 . . . . -76.8(4) no
    C37 C30 C31 C32 . . . . 100.2(3) no
    C31 C30 C37 C38 . . . . 4.5(4) no
    C29 C30 C31 C36 . . . . 105.7(3) no
    C32 C31 C36 C35 . . . . -2.3(5) no
    C30 C31 C36 C35 . . . . 174.9(3) no
    C30 C31 C32 C33 . . . . -174.1(3) no
    C36 C31 C32 C33 . . . . 3.1(5) no
    C31 C32 C33 C34 . . . . -1.8(6) no
    C32 C33 C34 C35 . . . . -0.6(6) no
    C33 C34 C35 C36 . . . . 1.5(6) no
    C34 C35 C36 C31 . . . . 0.0(6) no
    N4 C37 C38 N5 . . . . 164.4(2) no
    C30 C37 C38 O2 . . . . 162.2(3) no
    C30 C37 C38 N5 . . . . -17.9(4) no
    N4 C37 C38 O2 . . . . -15.5(4) no
    N6 C39 C40 C41 . . . . 139.8(3) no
    C44 C39 C40 C41 . . . . -42.9(4) no
    N6 C39 C44 C43 . . . . -135.5(3) no
    C40 C39 C44 C43 . . . . 46.9(4) no
    C39 C40 C41 C42 . . . . 48.0(4) no
    C40 C41 C42 C43 . . . . -56.4(4) no
    C40 C41 C42 C45 . . . . 176.8(3) no
    C41 C42 C43 C44 . . . . 59.6(4) no
    C45 C42 C43 C44 . . . . -173.4(3) no
    C41 C42 C45 C46 . . . . -72.2(4) no
    C43 C42 C45 C46 . . . . 163.3(4) no
    C42 C43 C44 C39 . . . . -55.4(4) no
loop_
    _geom_hbond_atom_site_label_D
    _geom_hbond_atom_site_label_H
    _geom_hbond_atom_site_label_A
    _geom_hbond_site_symmetry_A
    _geom_hbond_distance_DH
    _geom_hbond_distance_HA
    _geom_hbond_distance_DA
    _geom_hbond_angle_DHA
    _geom_hbond_publ_flag
    N1 H1N O2 . 0.85(3) 2.00(3) 2.836(3) 168(3) yes
    N4 H4N O1 . 0.85(3) 2.08(3) 2.887(3) 160(2) yes
    C17 H17A N2 . 0.97 2.46 2.834(5) 102. no
    C40 H40A N5 . 0.97 2.45 2.822(4) 102. no
    C9 H9 Cg1 2_656 0.93 2.81 3.636(3) 149 yes
    C17 H17A Cg3 1_555 0.97 2.87 3.820(3) 165 yes
    C40 H40A Cg7 1_555 0.97 2.79 3.727(4) 163 yes
    C40 H40B Cg5 2_667 0.97 2.65 3.595(4) 163 yes
_iucr_refine_instructions_details
;
TITL CRY-ER
CELL  0.71073  11.8121  13.3802  15.5693  114.328   95.642  110.434
ZERR     4.00   0.0005   0.0005   0.0006    0.003    0.003    0.003
LATT   1
SFAC  C    H    N    O    F
UNIT  92   96   12   4    4
MERG   2
OMIT    -4.00  53.00
OMIT     1  -3   1
OMIT     2  -1   2
OMIT     1  -3   3
OMIT     3  -2   1
DFIX   1.54 0.02 C19   C22A
DFIX   1.54 0.02 C22A  C23A
DFIX   1.54 0.02 C19   C22B
DFIX   1.54 0.02 C22B  C23B
EADP   C22A C22B
EADP   C23A C23B
FMAP   2
PLAN    3
ACTA
BOND
BOND   $H
CONF
LIST   4
BUMP    0.02000
L.S.   13
WGHT    0.083000    0.377900
FVAR       0.23847   0.81679
MOLE    1
C1    1    0.276058    0.098793    0.460773    11.00000    0.06283    0.06595 =
         0.05582    0.03228    0.02594    0.03302
C2    1    0.145751    0.050296    0.446647    11.00000    0.06916    0.09185 =
         0.07183    0.04251    0.03823    0.04483
AFIX  43
H2    2    0.110188    0.089913    0.492208    11.00000   -1.20000
AFIX   0
C3    1    0.072363   -0.057374    0.363559    11.00000    0.06035    0.08911 =
         0.07802    0.04265    0.02486    0.03222
AFIX  43
H3    2   -0.014666   -0.092022    0.351616    11.00000   -1.20000
AFIX   0
C4    1    0.128436   -0.114969    0.296870    11.00000    0.06209    0.06850 =
         0.06654    0.02794    0.01645    0.02481
C5    1    0.254125   -0.069134    0.307113    11.00000    0.06571    0.06537 =
         0.05748    0.02644    0.02459    0.03182
AFIX  43
H5    2    0.287720   -0.109163    0.259967    11.00000   -1.20000
AFIX   0
C6    1    0.331043    0.040930    0.391635    11.00000    0.05838    0.06152 =
         0.05338    0.03022    0.02394    0.03162
C7    1    0.464265    0.113784    0.427708    11.00000    0.05980    0.05620 =
         0.04925    0.02710    0.02381    0.02923
C8    1    0.555471    0.085604    0.374213    11.00000    0.05388    0.05409 =
         0.04609    0.02026    0.01942    0.02411
C9    1    0.593307   -0.001837    0.373115    11.00000    0.08944    0.06743 =
         0.07993    0.04054    0.04275    0.04682
AFIX  43
H9    2    0.564084   -0.040890    0.409318    11.00000   -1.20000
AFIX   0
C10   1    0.673088   -0.032072    0.319670    11.00000    0.09059    0.07392 =
         0.10042    0.03397    0.04434    0.05152
AFIX  43
H10   2    0.697359   -0.091019    0.319964    11.00000   -1.20000
AFIX   0
C11   1    0.716530    0.024150    0.266383    11.00000    0.08433    0.10069 =
         0.08652    0.02900    0.04957    0.05026
AFIX  43
H11   2    0.770182    0.003420    0.229900    11.00000   -1.20000
AFIX   0
C12   1    0.681028    0.111835    0.266465    11.00000    0.09869    0.12765 =
         0.09268    0.06823    0.06067    0.05944
AFIX  43
H12   2    0.710919    0.150314    0.230018    11.00000   -1.20000
AFIX   0
C13   1    0.601555    0.142869    0.320177    11.00000    0.07694    0.08588 =
         0.07819    0.05059    0.03933    0.04400
AFIX  43
H13   2    0.578607    0.202677    0.320223    11.00000   -1.20000
AFIX   0
C14   1    0.485287    0.211743    0.516917    11.00000    0.06358    0.05858 =
         0.05175    0.02734    0.02759    0.03258
C15   1    0.601077    0.314289    0.592151    11.00000    0.07113    0.06263 =
         0.04903    0.02768    0.02901    0.03464
C16   1    0.919438    0.371274    0.630474    11.00000    0.07228    0.07675 =
         0.05573    0.02901    0.01737    0.03282
C17   1    0.927898    0.277031    0.540779    11.00000    0.07922    0.08931 =
         0.07439    0.02855    0.02491    0.04021
AFIX  23
H17A  2    0.847995    0.232742    0.490202    11.00000   -1.20000
H17B  2    0.945851    0.219770    0.555975    11.00000   -1.20000
AFIX   0
C18   1    1.032668    0.337126    0.502996    11.00000    0.10732    0.15476 =
         0.08244    0.05943    0.04149    0.07695
AFIX  23
H18A  2    1.046689    0.273729    0.452386    11.00000   -1.20000
H18B  2    1.002907    0.376835    0.472299    11.00000   -1.20000
AFIX   0
C19   1    1.155993    0.428018    0.578115    11.00000    0.08033    0.13260 =
         0.12869    0.09391    0.03696    0.04925
AFIX  13
H19   2    1.189523    0.383113    0.601045    11.00000   -1.20000
AFIX   0
C20   1    1.138498    0.518095    0.665623    11.00000    0.07668    0.10498 =
         0.11251    0.05347    0.00851    0.03640
AFIX  23
H20A  2    1.112382    0.569312    0.647101    11.00000   -1.20000
H20B  2    1.218650    0.569692    0.716102    11.00000   -1.20000
AFIX   0
C21   1    1.042683    0.459978    0.707470    11.00000    0.07113    0.10404 =
         0.07457    0.03186    0.00428    0.03299
AFIX  23
H21A  2    1.074075    0.418287    0.734912    11.00000   -1.20000
H21B  2    1.030026    0.522454    0.760187    11.00000   -1.20000
AFIX   0
PART    1
C22A  1    1.259297    0.497400    0.543611    21.00000    0.10970    0.10171 =
         0.14094    0.07389    0.05023    0.04834
AFIX  23
H22A  2    1.226540    0.537461    0.515112    21.00000   -1.20000
H22B  2    1.330356    0.559911    0.600434    21.00000   -1.20000
AFIX   0
C23A  1    1.304063    0.419815    0.471055    21.00000    0.13433    0.16534 =
         0.13759    0.10272    0.07815    0.07760
AFIX  33
H23A  2    1.368577    0.468819    0.453680    21.00000   -1.50000
H23B  2    1.235074    0.359555    0.413360    21.00000   -1.50000
H23C  2    1.337725    0.380486    0.498819    21.00000   -1.50000
AFIX   0
PART    2
C22B  1    1.235150    0.413828    0.503840   -21.00000    0.10970    0.10171 =
         0.14094    0.07389    0.05023    0.04834
AFIX  23
H22C  2    1.238362    0.336100    0.483186   -21.00000   -1.20000
H22D  2    1.190249    0.410214    0.446232   -21.00000   -1.20000
AFIX   0
C23B  1    1.366224    0.508206    0.536630   -21.00000    0.13433    0.16534 =
         0.13759    0.10272    0.07815    0.07760
AFIX  33
H23D  2    1.393477    0.507085    0.480281   -21.00000   -1.50000
H23E  2    1.420618    0.492013    0.573776   -21.00000   -1.50000
H23F  2    1.369401    0.586594    0.577053   -21.00000   -1.50000
AFIX   0
PART    0
N1    3    0.371501    0.202773    0.535653    11.00000    0.07207    0.06729 =
         0.05369    0.02674    0.03311    0.03882
H1N   2    0.362062    0.246447    0.589795    11.00000    0.06248
N2    3    0.707321    0.300956    0.581199    11.00000    0.06668    0.06518 =
         0.05049    0.01251    0.01618    0.02960
H2N   2    0.692780    0.236779    0.534460    11.00000    0.07172
N3    3    0.821970    0.386321    0.650173    11.00000    0.07175    0.07431 =
         0.04991    0.01944    0.01370    0.03048
O1    4    0.597951    0.401497    0.659073    11.00000    0.08091    0.07247 =
         0.06169    0.01686    0.02991    0.03794
F1    5    0.051429   -0.224450    0.217343    11.00000    0.06633    0.08806 =
         0.08885    0.02114    0.01035    0.02108
MOLE    2
C24   1    0.539220    0.674861    0.802528    11.00000    0.05876    0.06571 =
         0.06081    0.03519    0.01925    0.03044
C25   1    0.621872    0.744893    0.768957    11.00000    0.06906    0.08720 =
         0.07659    0.05164    0.02768    0.03469
AFIX  43
H25   2    0.646960    0.708789    0.713891    11.00000   -1.20000
AFIX   0
C26   1    0.664159    0.868248    0.820255    11.00000    0.07018    0.08102 =
         0.10722    0.06092    0.02636    0.02567
AFIX  43
H26   2    0.718294    0.917351    0.799611    11.00000   -1.20000
AFIX   0
C27   1    0.627038    0.920256    0.902371    11.00000    0.07180    0.06215 =
         0.11321    0.04394    0.02237    0.02478
C28   1    0.547527    0.855626    0.938148    11.00000    0.06961    0.06509 =
         0.08329    0.03164    0.02281    0.03403
AFIX  43
H28   2    0.524158    0.893782    0.993627    11.00000   -1.20000
AFIX   0
C29   1    0.503074    0.728996    0.886952    11.00000    0.05743    0.05905 =
         0.06135    0.02996    0.01839    0.03044
C30   1    0.421978    0.632799    0.901655    11.00000    0.05432    0.05673 =
         0.05119    0.02444    0.01674    0.02876
C31   1    0.365485    0.647353    0.984831    11.00000    0.05754    0.05126 =
         0.04724    0.01763    0.01715    0.02811
C32   1    0.439291    0.681684    1.075812    11.00000    0.06349    0.09075 =
         0.05562    0.02775    0.01558    0.03329
AFIX  43
H32   2    0.525057    0.702475    1.085577    11.00000   -1.20000
AFIX   0
C33   1    0.387248    0.685545    1.152653    11.00000    0.09554    0.09927 =
         0.05087    0.02961    0.02143    0.04258
AFIX  43
H33   2    0.437687    0.706724    1.212755    11.00000   -1.20000
AFIX   0
C34   1    0.262407    0.658351    1.140116    11.00000    0.09886    0.07503 =
         0.06465    0.02598    0.04399    0.03853
AFIX  43
H34   2    0.227213    0.660002    1.191281    11.00000   -1.20000
AFIX   0
C35   1    0.189112    0.628614    1.051913    11.00000    0.06634    0.10751 =
         0.08254    0.03449    0.03657    0.04327
AFIX  43
H35   2    0.104294    0.611917    1.043644    11.00000   -1.20000
AFIX   0
C36   1    0.240454    0.623249    0.974990    11.00000    0.06300    0.10148 =
         0.05844    0.02841    0.01832    0.04443
AFIX  43
H36   2    0.189468    0.602946    0.915426    11.00000   -1.20000
AFIX   0
C37   1    0.411281    0.525778    0.825670    11.00000    0.05866    0.05997 =
         0.04764    0.02844    0.02193    0.03107
C38   1    0.339106    0.397145    0.797837    11.00000    0.05908    0.06220 =
         0.04769    0.02614    0.02385    0.03514
C39   1    0.191684    0.248831    0.924153    11.00000    0.05830    0.06002 =
         0.06416    0.03147    0.02439    0.03056
C40   1    0.239749    0.343639    1.030086    11.00000    0.07169    0.07796 =
         0.06145    0.03746    0.01720    0.01739
AFIX  23
H40A  2    0.274770    0.423289    1.034264    11.00000   -1.20000
H40B  2    0.307200    0.334996    1.062817    11.00000   -1.20000
AFIX   0
C41   1    0.139501    0.336178    1.083327    11.00000    0.08980    0.06966 =
         0.06408    0.02848    0.03008    0.02315
AFIX  23
H41A  2    0.083755    0.365517    1.062147    11.00000   -1.20000
H41B  2    0.179429    0.389222    1.153287    11.00000   -1.20000
AFIX   0
C42   1    0.061541    0.208272    1.065726    11.00000    0.07870    0.07493 =
         0.07629    0.04135    0.03278    0.03059
AFIX  13
H42   2    0.120099    0.181335    1.088142    11.00000   -1.20000
AFIX   0
C43   1    0.003291    0.124369    0.955855    11.00000    0.07498    0.05919 =
         0.07819    0.03171    0.02701    0.01529
AFIX  23
H43A  2   -0.047263    0.042643    0.943842    11.00000   -1.20000
H43B  2   -0.051630    0.151251    0.930149    11.00000   -1.20000
AFIX   0
C44   1    0.104491    0.123523    0.903252    11.00000    0.08920    0.05980 =
         0.08297    0.03401    0.03597    0.02992
AFIX  23
H44A  2    0.153066    0.087730    0.923657    11.00000   -1.20000
H44B  2    0.064902    0.073273    0.833007    11.00000   -1.20000
AFIX   0
C45   1   -0.034026    0.201868    1.123442    11.00000    0.09514    0.08767 =
         0.09054    0.04784    0.03875    0.03399
AFIX  23
H45A  2   -0.081122    0.244957    1.114029    11.00000   -1.20000
H45B  2   -0.093038    0.117558    1.097284    11.00000   -1.20000
AFIX   0
C46   1    0.022673    0.254364    1.231472    11.00000    0.12653    0.14332 =
         0.09364    0.06888    0.05732    0.05824
AFIX  33
H46A  2    0.080397    0.338206    1.258325    11.00000   -1.20000
H46B  2    0.066860    0.210309    1.241748    11.00000   -1.20000
H46C  2   -0.042931    0.248194    1.263522    11.00000   -1.20000
AFIX   0
N4    3    0.481788    0.552150    0.765996    11.00000    0.06735    0.06242 =
         0.05301    0.02849    0.02723    0.03304
H4N   2    0.498409    0.498445    0.724536    11.00000    0.06465
N5    3    0.297326    0.375720    0.868944    11.00000    0.06649    0.05141 =
         0.04920    0.02033    0.02242    0.02461
H5N   2    0.313851    0.435897    0.915603    11.00000    0.05139
N6    3    0.219205    0.260574    0.850333    11.00000    0.06095    0.05454 =
         0.05940    0.02554    0.02600    0.02572
O2    4    0.318894    0.315457    0.715829    11.00000    0.09884    0.06169 =
         0.05624    0.02189    0.03944    0.03496
F2    5    0.670987    1.043606    0.948837    11.00000    0.11590    0.06481 =
         0.16988    0.05094    0.04598    0.02837
HKLF 4
REM  CRY-ER
REM R1 =  0.0665 for    5564 Fo > 4sig(Fo)  and  0.0988 for all    8272 data
REM    528 parameters refined using      8 restraints
END
WGHT      0.0830      0.3779
REM Highest difference peak  0.352,  deepest hole -0.192,  1-sigma level  0.043
Q1    1   0.0125  0.2556  1.0560  11.00000  0.05    0.35
Q2    1   1.0284  0.2657  0.5256  11.00000  0.05    0.32
Q3    1   0.4950  0.1675  0.4706  11.00000  0.05    0.23
;
