# Supplementary material for: N′-(4-Ethyl­cyclo­hexyl­idene)-5-fluoro-3-phenyl-1H-indole-2-carbohydrazide
Source: Acta Crystallogr Sect E Struct Rep Online. 2013 Jul 27;69(Pt 8):o1331. doi: 10.1107/S1600536813020394 (PMC3793815; doi:10.1107/S1600536813020394)
Supplement: Supplementary file 2 [file e-69-o1331-Isup2.hkl]

#
# h,k,l, Fc-squared, Fo-squared, sigma(Fo-squared), status flag
#
data_I
_shelx_title ' CRY-ER'
_shelx_refln_list_code          4
_shelx_F_calc_maximum      131.93
_exptl_crystal_F_000       800.00
_reflns_d_resolution_high  0.7964

loop_
 _space_group_symop_operation_xyz
 'x, y, z'
 '-x, -y, -z'

_cell_length_a    11.8121
_cell_length_b    13.3802
_cell_length_c    15.5693
_cell_angle_alpha 114.328
_cell_angle_beta   95.642
_cell_angle_gamma 110.434

_shelx_F_squared_multiplier     1.000

loop_
 _refln_index_h
 _refln_index_k
 _refln_index_l
 _refln_F_squared_calc
 _refln_F_squared_meas
 _refln_F_squared_sigma
 _refln_observed_status
   2   0   0          8.44         12.86         6.53 o
   3   0   0       4407.91       4756.10      1070.03 o
   4   0   0         96.68         99.14         5.36 o
   5   0   0        110.80         96.89         5.76 o
   6   0   0          1.50          1.77         5.18 o
   7   0   0          3.99          6.11         5.19 o
   8   0   0         44.36         46.86         4.46 o
   9   0   0         54.54         51.22         8.35 o
  10   0   0         10.03          9.75         4.26 o
  11   0   0         10.55         16.38         3.90 o
  12   0   0          0.00         -1.34         4.21 o
  13   0   0          0.39          4.04         4.79 o
 -13   1   0          1.43          2.79         4.27 o
 -12   1   0          3.62          5.12         4.18 o
 -11   1   0         62.31         54.30         5.98 o
 -10   1   0         11.41          8.35         4.48 o
  -9   1   0        390.36        378.66        35.61 o
  -8   1   0        353.13        345.71        28.93 o
  -7   1   0        300.76        330.42        15.31 o
  -6   1   0          9.22          6.23         3.84 o
  -5   1   0       2551.76       2505.87       107.49 o
  -4   1   0         18.54         11.03         4.58 o
  -3   1   0        219.03        228.84         9.62 o
  -2   1   0        165.42        178.75         5.61 o
   1   1   0        443.96        400.06        10.20 o
   2   1   0        236.27        216.91        10.79 o
   3   1   0       4395.92       3996.94       286.34 o
   4   1   0        143.35        121.67         9.62 o
   5   1   0          1.98          9.71         3.85 o
   6   1   0        144.03        129.28         6.62 o
   7   1   0        135.37        136.16        16.09 o
   8   1   0        189.54        178.40        25.41 o
   9   1   0          3.60          9.02         4.39 o
  10   1   0          6.73          8.87         4.51 o
  11   1   0          0.56          0.28         4.48 o
  12   1   0          0.12          4.38         4.66 o
 -14   2   0          1.24         -1.17         3.92 o
 -13   2   0          0.79          1.93         3.92 o
 -12   2   0         68.14         63.51         4.10 o
 -11   2   0          0.46          5.80         3.92 o
 -10   2   0        199.87        194.29        14.07 o
  -9   2   0         11.17         11.04         3.88 o
  -8   2   0          8.25         13.83         3.49 o
  -7   2   0         60.12         50.06         3.46 o
  -6   2   0        271.36        257.69        13.88 o
  -5   2   0        352.70        347.76        15.79 o
  -4   2   0       6894.04       6636.15       210.04 o
  -3   2   0       1901.79       1670.36        56.09 o
  -2   2   0       8721.85       8088.08       133.99 o
  -1   2   0          0.46          4.30         3.63 o
   0   2   0        631.38        603.69        14.11 o
   1   2   0       1982.67       1754.21        61.45 o
   2   2   0        386.33        326.67        18.51 o
   3   2   0       1015.14        957.75        55.30 o
   4   2   0        406.27        342.10        20.66 o
   5   2   0        173.28        222.47        14.19 o
   6   2   0          8.75         13.61         3.92 o
   7   2   0        506.35        524.45        26.68 o
   8   2   0          8.75         13.33         5.11 o
   9   2   0         31.46         35.38         6.42 o
  10   2   0         13.89         18.53         4.79 o
  11   2   0          2.12          3.66         4.60 o
  12   2   0          1.37          3.89         4.65 o
 -14   3   0          1.27         -3.78         3.98 o
 -13   3   0          0.12          1.06         7.03 o
 -12   3   0         12.21         11.01         4.40 o
 -11   3   0          3.19          4.88         3.12 o
 -10   3   0         20.50         26.39         3.72 o
  -9   3   0         43.97         33.33         3.43 o
  -8   3   0          6.75          8.43         3.37 o
  -7   3   0        404.11        362.25        17.64 o
  -6   3   0        683.37        778.56        31.92 o
  -5   3   0         38.97         46.81         3.84 o
  -4   3   0       2663.95       2288.11        85.21 o
  -3   3   0        545.86        465.80        10.43 o
  -2   3   0       4918.09       4214.68        59.25 o
  -1   3   0       3484.24       3127.04        52.62 o
   0   3   0       5930.90       5103.74       120.13 o
   1   3   0        190.23        159.87        10.31 o
   2   3   0       3624.81       3398.97       742.25 o
   3   3   0        275.65        260.46         8.23 o
   4   3   0       1424.62       1318.38        19.40 o
   5   3   0          1.00          4.70         4.14 o
   6   3   0         26.23         23.84         3.96 o
   7   3   0         27.10         25.80         4.20 o
   8   3   0         76.25         73.42         5.40 o
   9   3   0          2.24          3.62         5.66 o
  10   3   0          0.09          0.97         5.70 o
  11   3   0          1.36          2.35         6.13 o
 -14   4   0          0.13          4.57         3.98 o
 -13   4   0          3.22         -2.49         4.04 o
 -12   4   0         23.60         16.25         3.46 o
 -11   4   0         22.39         15.73         3.17 o
 -10   4   0         98.72         90.52         8.78 o
  -9   4   0         48.06         40.19         2.69 o
  -8   4   0          4.24          7.91         3.35 o
  -7   4   0        145.43        114.10         6.18 o
  -6   4   0         54.89         56.37         3.45 o
  -5   4   0         43.44         36.38         3.49 o
  -4   4   0          0.05         -0.96         3.93 o
  -3   4   0         87.80        102.29         4.66 o
  -2   4   0       2293.95       1937.99        45.23 o
  -1   4   0          3.72         16.34         3.93 o
   0   4   0       1526.44       1343.05        35.54 o
   1   4   0        449.57        465.47        21.63 o
   2   4   0          5.27          9.40         4.40 o
   3   4   0         13.38         21.63         5.16 o
   4   4   0        197.24        187.40         9.23 o
   5   4   0         23.88         28.43         4.54 o
   6   4   0          3.05          1.59         5.13 o
   7   4   0        152.57        139.93         6.40 o
   8   4   0          1.35          0.63         6.03 o
 -14   5   0          0.08          7.06         3.79 o
 -13   5   0          5.57          2.22         3.09 o
 -12   5   0         36.36         31.70         3.43 o
 -11   5   0          3.98          3.39         2.78 o
 -10   5   0          3.74         11.71         3.13 o
  -9   5   0        157.92        152.98        10.25 o
  -8   5   0          5.99          8.79         2.96 o
  -7   5   0        983.04        922.40        47.39 o
  -6   5   0       1508.07       1517.19        62.11 o
  -5   5   0         48.00         44.07         2.91 o
  -4   5   0       1545.12       1357.98        38.69 o
  -3   5   0          4.68          6.99         3.07 o
  -2   5   0        159.06        148.61         4.90 o
  -1   5   0       1148.48       1051.76        25.67 o
   0   5   0        315.33        321.70         9.06 o
   1   5   0         17.71         15.69         3.79 o
   2   5   0          0.89          2.36         3.93 o
   3   5   0         45.84         55.78         8.00 o
   4   5   0         66.00         54.95         5.58 o
   5   5   0        277.18        264.48         6.01 o
   6   5   0         88.61         87.21         5.18 o
   7   5   0          8.72         10.27         5.03 o
   8   5   0         32.08         40.16         5.59 o
 -14   6   0          8.95         11.14         2.68 o
 -13   6   0          0.08          0.59         2.69 o
 -12   6   0         63.04         53.09         3.50 o
 -11   6   0          4.32          5.53         2.81 o
 -10   6   0          2.56          1.74         2.72 o
  -9   6   0         12.42         13.16         3.27 o
  -8   6   0         37.36         31.99         3.33 o
  -7   6   0         94.71         84.44         4.70 o
  -6   6   0        622.43        614.09        27.79 o
  -5   6   0        516.23        477.47        14.87 o
  -4   6   0         61.77         69.14         3.20 o
  -3   6   0        223.70        184.40         7.84 o
  -2   6   0        294.91        262.68         8.57 o
  -1   6   0        524.67        472.60        17.36 o
   0   6   0         79.08         90.78         4.09 o
   1   6   0         36.16         29.81         3.58 o
   2   6   0         79.17         81.58         4.29 o
   3   6   0         22.67         12.02         5.09 o
   4   6   0          5.47         12.31         4.60 o
   5   6   0         65.63         63.70         5.54 o
   6   6   0          3.57          5.89         4.97 o
   7   6   0         59.00         58.66         5.20 o
   8   6   0          0.65          3.72         4.90 o
   9   6   0          1.57          1.40         6.68 o
 -14   7   0          0.01          1.40         2.89 o
 -13   7   0         12.14         13.60         2.50 o
 -12   7   0          5.63          5.90         2.69 o
 -11   7   0        131.97        131.01         5.48 o
 -10   7   0        413.20        391.03        20.05 o
  -9   7   0         44.21         48.36         3.16 o
  -8   7   0          7.19          5.49         2.68 o
  -7   7   0        249.62        227.73        10.15 o
  -6   7   0         96.71        109.07         4.42 o
  -5   7   0        130.43        128.61         6.24 o
  -4   7   0          3.34          3.66         3.26 o
  -3   7   0         17.21         29.16         3.41 o
  -2   7   0        579.00        530.28        22.21 o
  -1   7   0        473.07        465.98        16.69 o
   0   7   0        348.35        270.00        16.05 o
   1   7   0          5.08          7.26         3.48 o
   2   7   0         52.37         56.68         4.13 o
   3   7   0         54.16         47.51         6.24 o
   4   7   0          0.21          5.98         4.60 o
   5   7   0          0.34          4.18         4.60 o
   6   7   0         17.63         15.55         4.30 o
   7   7   0          0.04          1.06         4.60 o
   8   7   0          0.01          0.00         5.01 o
 -14   8   0          0.55          3.47         3.00 o
 -13   8   0          9.09          8.51         2.50 o
 -12   8   0          8.99         11.20         2.41 o
 -11   8   0         37.00         33.82         2.57 o
 -10   8   0        411.13        404.25        19.31 o
  -9   8   0         38.01         37.50         2.85 o
  -8   8   0         63.67         48.25         3.83 o
  -7   8   0         39.55         41.06         3.07 o
  -6   8   0         66.74         61.66         3.49 o
  -5   8   0         71.18         68.31         5.38 o
  -4   8   0         10.99         15.08         3.03 o
  -3   8   0         61.42         53.91         3.43 o
  -2   8   0         44.98         32.68         2.87 o
  -1   8   0         79.51         81.58         3.66 o
   0   8   0         95.94         86.91         5.90 o
   1   8   0         54.04         52.13         3.14 o
   2   8   0          0.44          0.75         3.32 o
   3   8   0         34.97         30.08         5.89 o
   4   8   0          3.35          9.00         3.97 o
   5   8   0         17.14         20.26         4.56 o
   6   8   0          0.03          2.24         3.92 o
   7   8   0          1.03          3.96         4.73 o
   8   8   0          0.70          0.42         5.11 o
 -14   9   0          0.27         -1.78         2.83 o
 -13   9   0          0.01         -2.87         2.72 o
 -12   9   0         44.00         36.30         4.87 o
 -11   9   0         11.16         18.49         2.51 o
 -10   9   0         22.37         30.09         4.01 o
  -9   9   0          9.14         10.21         2.08 o
  -8   9   0         11.59         13.31         3.10 o
  -7   9   0        115.65        123.26         3.76 o
  -6   9   0          1.78          2.12         2.76 o
  -5   9   0         24.81         26.73         3.27 o
  -4   9   0          0.13          6.11         2.83 o
  -3   9   0         26.67         27.13         3.25 o
  -2   9   0        275.05        259.34        10.60 o
  -1   9   0          0.37          5.53         2.84 o
   0   9   0         32.88         31.21         3.28 o
   1   9   0          0.06          3.17         3.07 o
   2   9   0         55.71         54.56         3.88 o
   3   9   0          0.61          7.23         4.10 o
   4   9   0         13.22         18.55         9.41 o
   5   9   0          9.46         10.46         3.98 o
   6   9   0          0.39         -0.79         3.98 o
   7   9   0          0.05          1.41         4.39 o
 -14  10   0          0.77          1.22         2.56 o
 -13  10   0         18.05         18.20         2.87 o
 -12  10   0          0.67          2.88         2.51 o
 -11  10   0         35.73         36.79         3.63 o
 -10  10   0         20.89         23.85         3.10 o
  -9  10   0         26.77         35.42         3.07 o
  -8  10   0         72.46         87.39         3.09 o
  -7  10   0        209.23        210.29         9.18 o
  -6  10   0        132.31        132.71         8.15 o
  -5  10   0          4.47          4.36         3.20 o
  -4  10   0         64.75         68.40         4.19 o
  -3  10   0        102.83         98.75         2.92 o
  -2  10   0         31.11         33.75         3.10 o
  -1  10   0          3.03          3.83         2.92 o
   0  10   0          0.11         -0.06         3.07 o
   1  10   0         32.82         41.10         4.02 o
   2  10   0          0.88          3.43         3.28 o
   3  10   0          2.41          3.25         3.85 o
   4  10   0          2.78          6.93         3.97 o
   5  10   0          3.56          6.95         3.98 o
 -13  11   0          0.77          3.18         2.28 o
 -12  11   0          0.16          3.33         2.23 o
 -11  11   0          0.12          5.44         2.79 o
 -10  11   0          1.00          4.37         2.52 o
  -9  11   0          0.05          1.81         2.55 o
  -8  11   0         19.26         24.25         2.56 o
  -7  11   0          3.69          7.03         2.31 o
  -6  11   0        108.29        106.99         4.22 o
  -5  11   0         23.38         24.73         2.57 o
  -4  11   0        238.36        262.29        10.25 o
  -3  11   0         63.44         54.26         3.50 o
  -2  11   0         21.86         24.94         2.64 o
  -1  11   0          9.05          8.24         3.07 o
   0  11   0         15.64         15.20         2.54 o
   1  11   0          3.25          7.54         2.84 o
   2  11   0         13.88         21.76         3.96 o
   3  11   0          8.56         13.28         4.10 o
   4  11   0          1.78          4.21         7.30 o
 -13  12   0          3.22          1.89         2.90 o
 -12  12   0         30.38         26.29         4.44 o
 -11  12   0         20.96         23.43         5.47 o
 -10  12   0          3.50          6.96         2.44 o
  -9  12   0         13.64         13.81         3.05 o
  -8  12   0        108.85        112.99         5.00 o
  -7  12   0         18.14         14.41         2.47 o
  -6  12   0          5.29          4.99         2.28 o
  -5  12   0        165.53        176.15         6.95 o
  -4  12   0          8.43          5.43         2.77 o
  -3  12   0         15.96          9.98         2.88 o
  -2  12   0         10.67          7.77         2.73 o
  -1  12   0          0.59          4.25         2.47 o
   0  12   0         29.17         31.61         2.76 o
   1  12   0          9.50          8.13         3.35 o
   2  12   0          5.98         11.45         3.32 o
   3  12   0          4.11          2.00         4.22 o
 -12  13   0          2.36          2.28         2.31 o
 -11  13   0          0.32         -1.15         2.50 o
 -10  13   0          2.96          6.46         2.20 o
  -9  13   0         11.57         11.62         2.74 o
  -8  13   0         67.26         64.27         2.83 o
  -7  13   0         46.88         45.74         2.54 o
  -6  13   0          8.38          8.91         2.85 o
  -5  13   0         26.15         21.54         3.15 o
  -4  13   0          1.14          2.63         2.52 o
  -3  13   0          4.94          8.60         2.90 o
  -2  13   0          2.31          3.91         2.89 o
  -1  13   0          0.00          0.25         2.80 o
   0  13   0          0.61          1.83         3.01 o
   1  13   0         13.92         13.65         5.89 o
 -11  14   0          0.72          2.38         2.83 o
 -10  14   0          0.39          4.82         3.40 o
  -9  14   0         34.21         34.06         2.23 o
  -8  14   0         49.83         44.09         2.83 o
  -7  14   0          7.96         11.21         2.59 o
  -6  14   0         14.78         17.28         2.50 o
  -5  14   0          1.44          6.64         2.70 o
  -4  14   0         18.85         14.57         2.83 o
  -3  14   0          6.48          5.41         2.63 o
  -2  14   0          2.45          5.74         3.10 o
  -1  14   0          0.64          2.42         2.67 o
  -8  15   0         15.38         15.27         2.81 o
  -7  15   0         13.29          9.29         2.79 o
  -6  15   0          0.63          1.61         2.26 o
  -5  15   0          8.57          7.88         2.85 o
  -4  15   0          1.05         -0.12         2.52 o
   3 -15   1          3.10          0.03         2.79 o
   4 -15   1          0.01          1.54         3.20 o
   5 -15   1          1.16          4.41         2.50 o
   6 -15   1          0.11          1.87         2.79 o
   7 -15   1          7.05          5.55         2.86 o
   8 -15   1          7.10          6.75         4.65 o
   9 -15   1          3.94          8.25         2.77 o
   0 -14   1          0.01         -3.92         3.48 o
   1 -14   1          0.96          7.89         2.86 o
   2 -14   1         10.09         11.50         2.33 o
   3 -14   1         11.38          6.79         2.47 o
   4 -14   1         11.20          9.29         2.50 o
   5 -14   1          0.42          2.65         2.50 o
   6 -14   1          9.75         17.93         4.31 o
   7 -14   1          0.00         -0.51         2.72 o
   8 -14   1         28.97         34.55         2.56 o
   9 -14   1         11.52         11.15         2.29 o
  10 -14   1         35.47         30.55         5.75 o
  11 -14   1         30.18         32.66         2.30 o
  -2 -13   1          6.69          2.83         4.66 o
  -1 -13   1          0.72          9.23         3.98 o
   0 -13   1          6.16          7.97         2.61 o
   1 -13   1          7.83         10.94         2.45 o
   2 -13   1          6.60          7.99         2.87 o
   3 -13   1          1.56          4.58         2.68 o
   4 -13   1         20.69         26.48         4.26 o
   5 -13   1         65.06         72.23         3.93 o
   6 -13   1          4.22          2.30         3.38 o
   7 -13   1         28.26         33.80         2.58 o
   8 -13   1          6.80          3.65         4.54 o
   9 -13   1          5.87          9.00         2.24 o
  10 -13   1          3.51          2.39         2.56 o
  11 -13   1         26.43         31.22         4.19 o
  12 -13   1         21.66         16.78         2.35 o
  -3 -12   1          0.06          5.56         4.04 o
  -2 -12   1         28.00         27.96         5.19 o
  -1 -12   1          0.19         -0.47         3.89 o
   0 -12   1         18.06         21.37         3.13 o
   1 -12   1         41.00         40.30         3.02 o
   2 -12   1         54.22         50.28         3.12 o
   3 -12   1         20.43         18.12         2.90 o
   4 -12   1          1.60          3.04         2.53 o
   5 -12   1         33.05         27.06         2.58 o
   6 -12   1         62.81         50.71         3.07 o
   7 -12   1         29.99         32.38         2.72 o
   8 -12   1          9.73         18.46         2.39 o
   9 -12   1         83.69         97.93         6.12 o
  10 -12   1         20.43         16.88         3.45 o
  11 -12   1          3.33          9.12         2.52 o
  12 -12   1          2.22         10.30         2.23 o
  13 -12   1          0.86          1.83         2.32 o
  -5 -11   1          0.66          0.28         4.04 o
  -4 -11   1          0.15          6.72         4.16 o
  -3 -11   1         14.75         25.19         4.40 o
  -2 -11   1         11.22         14.28         4.13 o
  -1 -11   1          3.78          5.70         3.19 o
   0 -11   1          4.33          8.91         2.97 o
   1 -11   1          1.05          4.02         2.70 o
   2 -11   1         43.52         31.58         3.22 o
   3 -11   1         10.11         11.18         2.74 o
   4 -11   1         55.85         54.83         3.31 o
   5 -11   1         65.54         59.20         4.82 o
   6 -11   1         29.52         33.92         4.16 o
   7 -11   1          0.21          1.90         2.78 o
   8 -11   1        127.77        116.57        10.69 o
   9 -11   1         53.89         59.56         2.90 o
  10 -11   1         13.56         13.60         2.26 o
  11 -11   1         40.24         43.51         4.04 o
  12 -11   1          2.94          5.40         2.80 o
  13 -11   1         12.01         13.06         2.80 o
  -6 -10   1          0.37          0.60         4.48 o
  -5 -10   1          0.34         -2.20         3.98 o
  -4 -10   1          0.08          3.52         4.10 o
  -3 -10   1          0.01          2.95         4.57 o
  -2 -10   1          0.33          1.90         3.97 o
  -1 -10   1        144.18        152.42        10.34 o
   0 -10   1        344.19        316.80        18.48 o
   1 -10   1        156.07        143.75         6.73 o
   2 -10   1          0.04          1.36         3.26 o
   3 -10   1          5.85          7.26         3.11 o
   4 -10   1        105.33        110.71         7.74 o
   5 -10   1        110.87        109.68         3.77 o
   6 -10   1          4.59         10.63         2.45 o
   7 -10   1         83.38         79.36         4.16 o
   8 -10   1         33.08         33.96         3.56 o
   9 -10   1         14.65         18.85         2.83 o
  10 -10   1          1.51          5.22         2.84 o
  11 -10   1         19.92         20.24         2.83 o
  12 -10   1         21.36         25.69         2.86 o
  13 -10   1         16.66         14.23         2.79 o
  14 -10   1          3.89          1.88         2.50 o
  -7  -9   1          0.86          5.02         4.91 o
  -6  -9   1          3.63          2.99         4.85 o
  -5  -9   1          2.39          3.58         3.92 o
  -4  -9   1         17.69         13.55         4.10 o
  -3  -9   1         31.86         23.47         4.16 o
  -2  -9   1         41.18         38.01         3.93 o
  -1  -9   1          9.41          9.92         3.55 o
   0  -9   1         60.64         59.52         3.37 o
   1  -9   1          1.53          1.44         2.59 o
   2  -9   1         86.53         86.46         3.96 o
   3  -9   1         31.70         27.73         3.35 o
   4  -9   1        284.32        264.28        11.32 o
   5  -9   1          7.75         10.68         3.16 o
   6  -9   1         64.29         65.77         4.67 o
   7  -9   1         93.17         89.35         7.16 o
   8  -9   1          6.23         15.39         5.13 o
   9  -9   1         49.70         47.84         5.25 o
  10  -9   1         63.36         58.64         3.93 o
  11  -9   1          7.13         14.75         2.54 o
  12  -9   1         24.32         32.45         2.91 o
  13  -9   1         14.95         12.85         2.74 o
  14  -9   1          4.66          4.28         2.33 o
  -8  -8   1          0.20          2.54         5.41 o
  -7  -8   1          4.14          7.30         4.73 o
  -6  -8   1          0.11          2.86         3.79 o
  -5  -8   1         35.37         31.40         5.45 o
  -4  -8   1         61.43         52.07         4.40 o
  -3  -8   1          4.56          3.79         4.46 o
  -2  -8   1         26.59         23.94         4.78 o
  -1  -8   1          1.58          1.63         3.43 o
   0  -8   1         29.81         39.20         3.65 o
   1  -8   1        494.36        493.31        21.30 o
   2  -8   1        624.84        597.29        26.19 o
   3  -8   1         28.05         30.44         2.94 o
   4  -8   1         15.20         16.32         2.91 o
   5  -8   1        313.38        277.89        10.76 o
   6  -8   1         54.55         51.63         3.01 o
   7  -8   1        315.20        298.65        15.20 o
   8  -8   1        166.55        165.64        11.98 o
   9  -8   1         94.11         86.67         3.60 o
  10  -8   1          2.25          5.66         2.93 o
  11  -8   1          9.73         13.36         2.56 o
  12  -8   1          0.66          2.27         2.70 o
  13  -8   1          6.20          3.95         3.38 o
  14  -8   1          0.00         -0.86         2.80 o
  -9  -7   1          0.18          1.06         7.86 o
  -8  -7   1          0.23          3.23         5.06 o
  -7  -7   1         11.08         12.17         4.79 o
  -6  -7   1          9.88          7.88         4.27 o
  -5  -7   1        116.63        113.57         8.62 o
  -4  -7   1          9.98         15.99         4.47 o
  -3  -7   1        168.01        151.95        22.33 o
  -2  -7   1         33.82         41.38         4.60 o
  -1  -7   1        181.01        180.29         7.83 o
   0  -7   1          0.10          2.94         3.40 o
   1  -7   1         16.25          5.90         3.04 o
   2  -7   1       1512.23       1366.05        57.36 o
   3  -7   1       2974.63       2922.42       103.91 o
   4  -7   1        164.47        181.62         7.01 o
   5  -7   1        215.34        174.77         8.58 o
   6  -7   1         41.71         53.49         4.57 o
   7  -7   1        185.90        177.14         5.96 o
   8  -7   1         74.86         71.04         6.70 o
   9  -7   1         78.18         79.12         4.01 o
  10  -7   1         96.71        114.82         5.66 o
  11  -7   1          3.27          0.30         2.33 o
  12  -7   1         14.41         16.18         2.91 o
  13  -7   1          0.19          0.55         2.39 o
  14  -7   1          0.00          7.54         2.99 o
  -8  -6   1         22.73         23.99         5.47 o
  -7  -6   1        146.94        151.13         5.78 o
  -6  -6   1         68.78         78.44         5.54 o
  -5  -6   1         19.23         12.29         5.53 o
  -4  -6   1         34.80         27.49         5.10 o
  -3  -6   1         60.88         55.26         5.28 o
  -2  -6   1         38.54         43.58         4.85 o
  -1  -6   1        739.63        756.25        39.29 o
   0  -6   1         78.58         93.39         4.67 o
   1  -6   1          0.30          7.42         3.85 o
   2  -6   1         22.39         31.51         3.21 o
   3  -6   1         22.98         14.01         3.13 o
   4  -6   1        145.21        157.37         5.33 o
   5  -6   1         72.75         81.17         3.60 o
   6  -6   1         96.36         99.01         5.53 o
   7  -6   1        119.45        133.34         8.92 o
   8  -6   1        570.34        554.62        27.74 o
   9  -6   1          0.54         -0.64         3.19 o
  10  -6   1        261.48        250.91        13.60 o
  11  -6   1         13.13         18.18         3.04 o
  12  -6   1         29.22         37.09         3.57 o
  13  -6   1          4.19          2.20         2.98 o
  14  -6   1          1.03         -2.51         3.26 o
  -8  -5   1          0.10          2.53         6.06 o
  -7  -5   1        112.80        117.48         5.83 o
  -6  -5   1         23.27         23.66         5.53 o
  -5  -5   1        352.48        324.73        35.08 o
  -4  -5   1        256.88        247.21        29.28 o
  -3  -5   1        199.88        227.05        29.46 o
  -2  -5   1          7.41         12.15         4.91 o
  -1  -5   1         35.23         32.20         3.86 o
   0  -5   1         38.82         45.86         4.01 o
   1  -5   1        211.52        188.82         6.69 o
   2  -5   1       1238.24       1177.39        34.82 o
   3  -5   1         12.45         18.16         3.46 o
   4  -5   1         26.11         17.04         3.19 o
   5  -5   1         26.09         31.63         3.17 o
   6  -5   1         82.39         76.71         4.10 o
   7  -5   1         12.03          8.68         3.28 o
   8  -5   1          4.82          7.27         2.87 o
   9  -5   1          0.67          4.60         3.01 o
  10  -5   1         21.82         23.41         3.24 o
  11  -5   1         27.42         29.76         3.54 o
  12  -5   1         10.12         12.09         3.02 o
  13  -5   1         17.44         18.04         3.42 o
  14  -5   1          1.17          6.24         3.98 o
  -7  -4   1         10.00         14.50         6.15 o
  -6  -4   1         17.12         22.07         5.47 o
  -5  -4   1          0.12          5.36         5.40 o
  -4  -4   1        629.36        626.79        79.40 o
  -3  -4   1        175.83        175.80        26.55 o
  -2  -4   1          9.19         13.56         5.28 o
  -1  -4   1         99.41         99.80         5.01 o
   0  -4   1       4161.71       3680.09       126.94 o
   1  -4   1       1983.23       1642.47        40.54 o
   2  -4   1       3855.27       3507.64        97.75 o
   3  -4   1       1182.25       1119.73        26.30 o
   4  -4   1       1641.45       1531.78        48.94 o
   5  -4   1        731.81        741.87        21.27 o
   6  -4   1        128.11        129.16         4.52 o
   7  -4   1        357.46        359.54        23.17 o
   8  -4   1         73.30         81.83         3.86 o
   9  -4   1         11.24          8.23         3.44 o
  10  -4   1         83.27         84.28         4.66 o
  11  -4   1         39.08         37.22         3.29 o
  12  -4   1         50.40         48.11         3.43 o
  13  -4   1          1.46          4.34         9.85 o
  14  -4   1          1.58          0.68         3.85 o
 -12  -3   1         12.16         14.67         7.32 o
 -11  -3   1          0.03         -0.69         6.03 o
 -10  -3   1         25.64         27.03         5.53 o
  -9  -3   1          5.46          5.79         5.41 o
  -8  -3   1         32.51         35.36         5.20 o
  -7  -3   1          7.04         12.81         5.88 o
  -6  -3   1          0.94          0.63         4.12 o
  -5  -3   1         42.18         43.51         4.58 o
  -4  -3   1         34.70         42.33         5.06 o
  -3  -3   1        677.54        638.84        75.00 o
  -2  -3   1        398.30        348.61        39.48 o
  -1  -3   1       1090.87       1018.06        55.49 o
   0  -3   1        347.00        381.54        13.27 o
   2  -3   1       7959.61       7349.58       168.13 o
   3  -3   1       1735.09       1473.75        51.65 o
   4  -3   1       1777.10       1853.09        55.59 o
   5  -3   1         58.36         51.38         3.56 o
   6  -3   1         12.86         10.02         2.97 o
   7  -3   1         46.58         45.41         3.25 o
   8  -3   1          0.03          1.35         3.16 o
   9  -3   1         18.15         22.90         2.97 o
  10  -3   1          4.65          7.46         2.99 o
  11  -3   1          0.19          2.28         3.56 o
  12  -3   1          3.61          3.66         3.90 o
  13  -3   1          4.98          5.30         3.92 o
  14  -3   1          5.57          9.50         3.98 o
 -12  -2   1          2.40          2.73         4.54 o
 -11  -2   1         11.50         11.26         4.54 o
 -10  -2   1         18.58         20.39         4.72 o
  -9  -2   1         30.70         27.12         4.91 o
  -8  -2   1        165.81        179.83        13.28 o
  -7  -2   1          3.09          2.83         5.03 o
  -6  -2   1          5.32          6.87         5.27 o
  -5  -2   1        550.27        590.89        24.33 o
  -4  -2   1         95.27         73.79         5.01 o
  -3  -2   1         72.14         69.53         5.66 o
  -2  -2   1         96.69         58.84         7.91 o
  -1  -2   1       8599.17       8372.05       330.34 o
   0  -2   1          1.06          7.62         4.43 o
   1  -2   1        769.67        891.23         8.55 o
   2  -2   1       1387.63       1428.55        39.11 o
   4  -2   1       2003.87       2123.15        77.80 o
   5  -2   1        994.79       1015.33        42.41 o
   6  -2   1        385.03        428.99        15.30 o
   7  -2   1          0.19          4.16         3.50 o
   8  -2   1          5.90          8.61         3.24 o
   9  -2   1          1.93          3.39         3.62 o
  10  -2   1         76.59         80.51         5.72 o
  11  -2   1          0.22          7.00         3.92 o
  12  -2   1          3.68          3.72         3.85 o
  13  -2   1          0.40          1.17         3.90 o
 -13  -1   1          2.03          1.10         4.84 o
 -12  -1   1          0.01          3.57         4.05 o
 -11  -1   1          0.92          3.32         3.72 o
 -10  -1   1          8.71         12.23         4.65 o
  -9  -1   1        253.38        259.87         8.97 o
  -8  -1   1         28.56         23.23         4.76 o
  -7  -1   1         93.95         88.95         6.33 o
  -6  -1   1        398.20        422.00        19.08 o
  -5  -1   1         33.83         32.39         5.58 o
  -4  -1   1        271.61        277.42         7.90 o
  -3  -1   1        210.02        191.52         8.21 o
  -2  -1   1       1897.00       1627.86        85.99 o
  -1  -1   1        160.61        147.18         7.12 o
   1  -1   1        314.05        327.66         9.85 o
   2  -1   1       7604.88       8081.99       201.18 o
   3  -1   1        213.70        187.74         8.19 o
   4  -1   1        396.83        415.92        14.47 o
   5  -1   1         83.08         86.76         3.86 o
   6  -1   1        257.35        241.87        10.77 o
   7  -1   1        113.31         93.62         4.02 o
   8  -1   1         90.95         82.27         4.07 o
   9  -1   1        258.82        235.19        18.02 o
  10  -1   1          8.18         13.64         3.96 o
  11  -1   1         25.23         18.43         3.85 o
  12  -1   1          0.14          1.23         3.97 o
  13  -1   1          0.44          3.85         5.80 o
 -13   0   1          8.00         10.46         4.60 o
 -12   0   1          0.12          2.02         4.13 o
 -11   0   1          3.57          9.98         4.05 o
 -10   0   1         80.21         81.57         4.48 o
  -9   0   1        311.85        290.06        21.01 o
  -8   0   1          0.38          3.13         4.54 o
  -7   0   1        358.09        357.41        10.99 o
  -6   0   1        178.15        140.75         5.47 o
  -5   0   1        818.72        811.50        28.58 o
  -4   0   1        500.59        423.01         8.89 o
  -3   0   1        508.93        488.13         8.95 o
  -2   0   1        781.12        729.72        23.35 o
   1   0   1          0.09          9.28         5.08 o
   2   0   1        820.14        920.24        22.01 o
   3   0   1       1208.19       1209.66        37.82 o
   4   0   1        247.29        256.38        11.63 o
   5   0   1         59.27         84.83         4.06 o
   6   0   1         62.65         61.38         4.75 o
   7   0   1         14.28         17.01         3.85 o
   8   0   1          0.22          0.77         4.11 o
   9   0   1         19.61         23.87         4.26 o
  10   0   1         60.27         51.10         4.22 o
  11   0   1          4.59          7.39         3.72 o
  12   0   1          0.05         -3.37         4.18 o
  13   0   1          0.85          5.47         4.43 o
 -13   1   1          0.15          1.10         3.79 o
 -12   1   1         26.25         24.26         3.92 o
 -11   1   1         11.23         15.02         4.66 o
 -10   1   1         49.45         38.14         4.23 o
  -9   1   1         26.75         26.41         4.47 o
  -8   1   1        278.51        270.94        14.16 o
  -7   1   1          9.91         11.87         4.73 o
  -6   1   1         56.13         64.86         4.15 o
  -5   1   1          2.44          1.69         4.10 o
  -4   1   1        126.23        117.07         6.47 o
  -3   1   1       1836.89       1530.30        42.29 o
  -2   1   1        354.59        245.40        10.79 o
  -1   1   1      14994.55      13080.13       670.67 o
   0   1   1        190.40        176.40        11.80 o
   1   1   1       2492.84       2675.84       197.30 o
   2   1   1       5562.68       5656.63       348.78 o
   3   1   1        605.11        636.97        33.24 o
   4   1   1        803.85        909.47        59.12 o
   5   1   1          0.04          0.83         3.60 o
   6   1   1         98.29        103.97         8.66 o
   7   1   1         59.80         64.32         4.75 o
   8   1   1          5.00          5.67         4.07 o
   9   1   1          4.75          5.19         4.83 o
  10   1   1          1.87          3.90         4.58 o
  11   1   1          0.49          2.36         4.13 o
  12   1   1          4.90          6.91         4.72 o
 -14   2   1          7.77          9.08         4.04 o
 -13   2   1          0.12         -0.39         3.72 o
 -12   2   1         25.37         25.67         3.98 o
 -11   2   1         23.87         20.32         3.96 o
 -10   2   1         92.17         83.29         4.60 o
  -9   2   1          7.15          9.17         3.86 o
  -8   2   1         12.37         17.91         3.60 o
  -7   2   1        307.02        304.07        20.23 o
  -6   2   1        249.84        239.79        15.38 o
  -5   2   1        770.93        719.94        35.28 o
  -4   2   1        577.05        504.31        17.96 o
  -3   2   1       1674.22       1460.75        33.75 o
  -2   2   1       3375.13       2898.02        91.43 o
  -1   2   1         12.77         -0.60         4.15 o
   0   2   1      15312.15      18314.44      5408.15 o
   1   2   1       1875.01       1573.36       139.50 o
   2   2   1        529.25        507.90        52.90 o
   3   2   1        210.44        222.63        15.84 o
   4   2   1        468.22        488.52        27.84 o
   5   2   1          6.73          8.40         3.78 o
   6   2   1         81.28         91.44         7.11 o
   7   2   1          8.29         10.13         3.79 o
   8   2   1        286.14        280.17        17.72 o
   9   2   1          2.72          5.17         4.58 o
  10   2   1          0.67          0.26         5.33 o
  11   2   1          4.17          2.24         4.72 o
  12   2   1          9.83         13.17         5.72 o
 -14   3   1          3.21          5.28         3.92 o
 -13   3   1          0.37          3.40         3.92 o
 -12   3   1          0.88          5.80         3.87 o
 -11   3   1         45.91         40.33         3.92 o
 -10   3   1        113.05        104.94         5.62 o
  -9   3   1         14.05         18.18         3.45 o
  -8   3   1        647.87        636.45        41.40 o
  -7   3   1        575.73        554.14        35.84 o
  -6   3   1        157.16        158.68         7.46 o
  -5   3   1        159.42        142.04         5.03 o
  -4   3   1       1127.14        998.31        24.37 o
  -3   3   1       2957.04       2558.70        52.68 o
  -2   3   1       1438.08       1119.50        21.63 o
  -1   3   1        308.93        288.83         9.72 o
   0   3   1        819.50        730.28        39.65 o
   1   3   1          0.00          2.31         4.42 o
   2   3   1        444.31        403.54        35.81 o
   3   3   1       1891.59       1798.80       131.78 o
   4   3   1         86.55         95.68         4.92 o
   5   3   1         16.02         14.48         3.89 o
   6   3   1          0.27          1.99         3.71 o
   7   3   1         37.03         39.04         4.01 o
   8   3   1         60.14         66.27         4.13 o
   9   3   1         17.20         18.61         5.47 o
  10   3   1          0.58          1.16         5.41 o
  11   3   1          0.01          0.00         9.32 o
 -14   4   1          5.60          5.34         3.34 o
 -13   4   1          1.44         12.37         3.92 o
 -12   4   1          5.29          6.26         3.23 o
 -11   4   1          3.77          5.58         2.72 o
 -10   4   1         21.91         21.22         2.76 o
  -9   4   1         21.65         21.44         3.41 o
  -8   4   1         47.74         49.19         3.41 o
  -7   4   1         37.33         39.73         3.49 o
  -6   4   1         24.35         20.63         2.98 o
  -5   4   1         15.14         10.45         2.83 o
  -4   4   1       2123.19       1946.67        52.09 o
  -3   4   1         14.78         14.55         3.76 o
  -2   4   1          4.35         12.93         4.45 o
  -1   4   1        774.57        690.39        23.02 o
   0   4   1        127.73        137.09         7.54 o
   1   4   1        324.40        329.86        18.61 o
   2   4   1          0.31          1.53         3.60 o
   3   4   1         98.10        100.22         5.97 o
   4   4   1         50.89         45.27         4.59 o
   5   4   1         57.06         51.23         4.53 o
   6   4   1         44.04         42.92         4.36 o
   7   4   1          0.05          0.19         4.76 o
   8   4   1         12.45         12.83         5.58 o
   9   4   1          6.53          8.97         7.58 o
 -14   5   1          1.75          6.29         3.92 o
 -13   5   1          2.88          2.06         3.13 o
 -12   5   1          0.10          3.46         3.04 o
 -11   5   1          6.47          8.66         2.88 o
 -10   5   1        218.06        208.48        15.71 o
  -9   5   1         39.48         35.82         3.93 o
  -8   5   1        552.17        511.02        22.92 o
  -7   5   1          3.01          5.86         3.47 o
  -6   5   1        156.65        136.24         5.63 o
  -5   5   1        152.42        133.54         4.67 o
  -4   5   1        103.91         93.34         4.21 o
  -3   5   1        302.27        282.25         8.78 o
  -2   5   1         70.10         57.65         3.36 o
  -1   5   1        159.87        141.31         6.10 o
   0   5   1          2.34          3.66         3.80 o
   1   5   1       1157.25       1103.74        62.14 o
   2   5   1        759.90        688.38        43.43 o
   3   5   1         47.45         48.97         4.30 o
   4   5   1        273.32        233.63         5.72 o
   5   5   1         89.90         86.47         5.28 o
   6   5   1        320.03        295.47        22.42 o
   7   5   1          0.21          0.30         4.63 o
   8   5   1         44.39         47.73         5.31 o
   9   5   1         11.53          7.12         6.48 o
 -14   6   1          0.57          2.05         3.15 o
 -13   6   1          0.28          3.47         2.68 o
 -12   6   1         46.89         43.36         3.12 o
 -11   6   1          5.65          4.66         2.62 o
 -10   6   1        149.16        147.93         5.97 o
  -9   6   1         28.41         30.46         2.85 o
  -8   6   1        322.83        277.91         9.80 o
  -7   6   1         64.44         68.76         6.14 o
  -6   6   1        161.29        173.90         3.48 o
  -5   6   1         12.77         22.10         2.60 o
  -4   6   1        235.76        188.38         6.22 o
  -3   6   1        660.67        633.39        21.21 o
  -2   6   1        914.82        858.71        30.23 o
  -1   6   1       2320.26       2111.35        84.65 o
   0   6   1        904.88        862.92        44.14 o
   1   6   1         26.56         27.83         3.54 o
   2   6   1         50.16         44.27         3.82 o
   3   6   1         11.99         10.65         4.05 o
   4   6   1         70.02         67.35         4.66 o
   5   6   1         97.21         90.36         5.11 o
   6   6   1          5.30          8.05         4.27 o
   7   6   1          3.67          2.62         4.97 o
   8   6   1          0.41          1.32         4.79 o
   9   6   1          0.17          3.64         5.52 o
 -14   7   1          1.12          4.61         2.30 o
 -13   7   1          2.29          4.78         2.58 o
 -12   7   1          3.62          4.29         2.44 o
 -11   7   1         37.69         37.83         2.61 o
 -10   7   1         15.54         17.61         3.00 o
  -9   7   1         58.35         66.15         4.80 o
  -8   7   1        113.69        116.91         4.49 o
  -7   7   1        140.88        126.03         6.50 o
  -6   7   1         34.22         34.53         3.00 o
  -5   7   1         18.72         20.14         2.90 o
  -4   7   1          1.78          3.18         2.92 o
  -3   7   1          0.16         -2.77         3.29 o
  -2   7   1        112.10         99.27         3.25 o
  -1   7   1       1131.14       1039.06        32.51 o
   0   7   1        199.42        179.42         8.29 o
   1   7   1         80.84         88.54         6.32 o
   2   7   1         87.55         83.21         6.05 o
   3   7   1         31.90         34.73         4.46 o
   4   7   1        101.48         88.55         4.47 o
   5   7   1         26.88         23.25         4.23 o
   6   7   1         46.70         43.67         4.16 o
   7   7   1          0.50          5.48         4.66 o
   8   7   1          0.58          4.25         4.72 o
 -14   8   1          0.24          0.64         2.57 o
 -13   8   1          0.81          3.58         2.44 o
 -12   8   1         37.58         42.71         2.73 o
 -11   8   1         23.60         27.03         2.86 o
 -10   8   1         36.03         33.63         3.08 o
  -9   8   1        201.78        197.91         6.27 o
  -8   8   1         26.67         28.04         3.11 o
  -7   8   1         79.03         74.74         2.56 o
  -6   8   1        126.69        122.31         3.40 o
  -5   8   1        210.36        216.63        11.30 o
  -4   8   1         29.96         29.84         3.01 o
  -3   8   1         48.10         42.40         3.19 o
  -2   8   1         37.92         38.02         3.73 o
  -1   8   1        198.62        193.56         7.54 o
   0   8   1        339.40        324.77        11.79 o
   1   8   1          1.84          5.29         3.03 o
   2   8   1          7.87         12.94         3.63 o
   3   8   1         18.52         19.19         4.22 o
   4   8   1          1.21          3.08         4.16 o
   5   8   1          2.27          5.17         3.92 o
   6   8   1          0.01          6.23         4.27 o
   7   8   1          0.78          5.17         4.79 o
 -14   9   1          2.96          4.78         2.51 o
 -13   9   1          5.68          5.82         2.76 o
 -12   9   1          0.00          2.92         2.49 o
 -11   9   1         85.50         80.53         5.05 o
 -10   9   1         42.16         45.90         2.20 o
  -9   9   1        110.36         95.18         4.64 o
  -8   9   1         94.87         94.93         2.91 o
  -7   9   1         17.89         15.37         2.58 o
  -6   9   1         66.60         75.42         3.91 o
  -5   9   1          4.79          6.35         2.60 o
  -4   9   1          0.00          3.04         3.12 o
  -3   9   1        123.62        126.01         7.84 o
  -2   9   1        118.05        111.31         7.72 o
  -1   9   1        408.64        367.31        13.02 o
   0   9   1         18.99         21.02         3.13 o
   1   9   1        327.60        304.43        13.17 o
   2   9   1         43.14         43.65         3.46 o
   3   9   1          1.00          4.54         4.04 o
   4   9   1          2.33          4.86         3.92 o
   5   9   1          0.79          2.01         4.27 o
   6   9   1          0.19          0.05         4.35 o
 -14  10   1          3.66         11.07         2.96 o
 -13  10   1          0.17          4.82         3.10 o
 -12  10   1         16.93         11.58         2.78 o
 -11  10   1         11.86         18.94         2.47 o
 -10  10   1          1.95          3.85         2.51 o
  -9  10   1          1.99          8.20         2.81 o
  -8  10   1         49.26         44.62         4.01 o
  -7  10   1         59.94         66.08         2.99 o
  -6  10   1         23.58         21.37         2.73 o
  -5  10   1         11.93         14.54         2.63 o
  -4  10   1        451.18        464.33        22.84 o
  -3  10   1         23.99         29.21         3.09 o
  -2  10   1        202.34        185.67        10.91 o
  -1  10   1         13.20         12.58         3.10 o
   0  10   1        108.36         94.70         3.73 o
   1  10   1         66.05         64.57         5.04 o
   2  10   1          8.02         16.59         3.00 o
   3  10   1          0.88          2.46         4.10 o
   4  10   1          0.51         -2.64         3.98 o
   5  10   1          0.00          2.02         4.10 o
 -13  11   1          0.00          5.00         2.45 o
 -12  11   1          6.80          6.10         2.35 o
 -11  11   1         39.48         37.97         4.29 o
 -10  11   1         16.33         13.46         2.85 o
  -9  11   1         42.38         41.99         3.34 o
  -8  11   1         57.52         59.84         2.90 o
  -7  11   1         30.10         25.59         3.33 o
  -6  11   1         39.52         37.40         2.63 o
  -5  11   1         99.52         84.85         7.44 o
  -4  11   1         34.43         39.10         2.51 o
  -3  11   1         27.51         25.25         2.94 o
  -2  11   1         21.83         17.73         3.53 o
  -1  11   1         83.67         90.08         5.16 o
   0  11   1         20.28         21.61         3.10 o
   1  11   1          0.04          1.45         3.10 o
   2  11   1         13.03         14.12         4.16 o
   3  11   1          5.70         16.01         4.84 o
   4  11   1         33.44         39.52         4.35 o
 -13  12   1         14.91         15.65         2.59 o
 -12  12   1         28.31         30.31         2.61 o
 -11  12   1          6.20          6.82         2.77 o
 -10  12   1          0.17         -0.17         2.82 o
  -9  12   1          9.13         16.85         3.10 o
  -8  12   1         11.07         10.21         2.39 o
  -7  12   1         37.98         32.00         2.66 o
  -6  12   1          0.64          2.19         2.52 o
  -5  12   1         12.90         16.61         2.90 o
  -4  12   1          2.99          9.35         2.34 o
  -3  12   1         55.38         67.30         6.77 o
  -2  12   1          0.02          2.79         2.39 o
  -1  12   1          3.07          6.95         2.95 o
   0  12   1         10.47         17.39         3.08 o
   1  12   1          7.33          8.66         3.34 o
   2  12   1          5.80          4.75         4.10 o
 -12  13   1          3.20          5.34         2.56 o
 -11  13   1          1.01         -0.75         2.83 o
 -10  13   1          9.52          6.42         3.33 o
  -9  13   1         25.78         23.01         2.79 o
  -8  13   1         12.61         10.31         2.46 o
  -7  13   1          7.41         11.50         2.72 o
  -6  13   1         85.94         90.30         3.43 o
  -5  13   1          2.19          2.11         2.79 o
  -4  13   1         41.02         38.59         2.87 o
  -3  13   1          0.00          4.94         2.55 o
  -2  13   1          0.36          1.95         2.41 o
  -1  13   1          3.80          7.91         2.97 o
   0  13   1          1.99          8.15         2.82 o
 -10  14   1          1.84          3.50         2.53 o
  -9  14   1          0.31         -3.40         2.81 o
  -8  14   1         13.49         16.33         2.50 o
  -7  14   1         24.80         23.39         2.40 o
  -6  14   1          4.22          1.52         3.33 o
  -5  14   1          4.71         10.17         2.83 o
  -4  14   1          5.81          6.97         5.66 o
  -3  14   1          0.08          0.34         2.39 o
  -2  14   1          3.92          4.61         2.74 o
   2 -15   2          1.13          3.89         2.88 o
   3 -15   2          2.14          4.27         2.75 o
   4 -15   2          0.74          2.29         2.81 o
   5 -15   2          0.00         12.32         2.81 o
   6 -15   2         24.63         22.71         2.85 o
   7 -15   2          7.97          8.71         2.83 o
   8 -15   2          0.02          0.53         2.25 o
   9 -15   2          0.24         -0.92         2.84 o
  10 -15   2         12.62         18.89         2.50 o
  -1 -14   2          3.74         11.68         4.16 o
   0 -14   2          9.77         12.14         3.28 o
   1 -14   2         21.13         30.00         3.18 o
   2 -14   2          0.03          2.99         2.21 o
   3 -14   2          0.78          3.49         2.93 o
   4 -14   2          4.65          7.58         2.61 o
   5 -14   2          0.03          2.14         2.83 o
   6 -14   2          0.37          6.04         2.79 o
   7 -14   2          0.01         -0.49         2.44 o
   8 -14   2          3.61         11.00         2.74 o
   9 -14   2         17.29         19.67         2.50 o
  10 -14   2          5.67          2.97         2.68 o
  11 -14   2          1.53          3.76         3.38 o
  -2 -13   2          0.72          4.48         4.10 o
  -1 -13   2          1.33          2.28         3.85 o
   0 -13   2         44.67         62.56         3.36 o
   1 -13   2          2.61          0.69         2.68 o
   2 -13   2          0.01          2.45         2.50 o
   3 -13   2         83.40         78.67         6.62 o
   4 -13   2          0.03          3.31         2.56 o
   5 -13   2          1.07          5.82         3.24 o
   6 -13   2          0.06         -1.45         2.46 o
   7 -13   2          3.34         -0.88         2.84 o
   8 -13   2         76.00         84.39         5.63 o
   9 -13   2         23.68         20.28         2.48 o
  10 -13   2         18.31         18.87         3.05 o
  11 -13   2         18.14         17.18         3.69 o
  12 -13   2          2.41          7.26         2.41 o
  -4 -12   2          6.30          4.82         4.16 o
  -3 -12   2         11.00         18.48         4.16 o
  -2 -12   2          0.06         -0.84         3.60 o
  -1 -12   2         25.27         22.57         2.64 o
   0 -12   2         31.49         25.87         4.18 o
   1 -12   2          0.49          3.70         2.65 o
   2 -12   2          0.24          3.94         2.28 o
   3 -12   2        148.70        132.74         8.63 o
   4 -12   2          0.66          3.41         2.50 o
   5 -12   2         38.23         28.97         2.42 o
   6 -12   2         31.34         35.92         2.65 o
   7 -12   2         25.80         28.63         3.98 o
   8 -12   2         17.03         27.29         4.37 o
   9 -12   2          0.26          0.51         1.97 o
  10 -12   2          0.08          3.56         2.50 o
  11 -12   2          2.89          2.05         2.54 o
  12 -12   2          4.28          5.99         2.83 o
  13 -12   2         10.64          9.01         2.83 o
  -5 -11   2          1.89          0.14         4.92 o
  -4 -11   2          4.84          7.21         4.04 o
  -3 -11   2          0.20          2.67         4.03 o
  -2 -11   2          2.13          3.25         4.04 o
  -1 -11   2          2.23          4.14         3.24 o
   0 -11   2          6.62          8.37         3.05 o
   1 -11   2          6.23          6.60         2.68 o
   2 -11   2         46.62         41.69         3.81 o
   3 -11   2         79.04         68.77         3.14 o
   4 -11   2          7.81         12.56         2.48 o
   5 -11   2        147.92        144.66        10.18 o
   6 -11   2         82.78         85.66         6.50 o
   7 -11   2          7.55         11.73         2.28 o
   8 -11   2         60.70         66.17         4.97 o
   9 -11   2          1.00          7.64         4.75 o
  10 -11   2          0.44         -1.22         2.40 o
  11 -11   2          1.64          4.63         2.76 o
  12 -11   2          1.40          3.62         2.47 o
  13 -11   2         37.22         35.84         4.95 o
  -6 -10   2          0.61          4.22         3.85 o
  -5 -10   2          8.24         11.42         3.85 o
  -4 -10   2          3.03          6.18         4.13 o
  -3 -10   2          5.05          6.63         3.97 o
  -2 -10   2         13.46         17.51         9.14 o
  -1 -10   2         22.84         32.63         3.70 o
   0 -10   2         17.57         17.45         3.46 o
   1 -10   2          3.61          5.53         2.67 o
   2 -10   2         11.22         13.36         3.18 o
   3 -10   2          3.43          8.81         2.76 o
   4 -10   2        212.90        204.46        13.58 o
   5 -10   2          1.08          5.17         2.62 o
   6 -10   2          0.63          3.53         2.41 o
   7 -10   2         17.22         19.92         2.66 o
   8 -10   2         71.81         77.55         4.11 o
   9 -10   2          1.90          5.14         2.51 o
  10 -10   2          3.94          7.21         2.49 o
  11 -10   2         24.67         29.30         2.38 o
  12 -10   2         48.78         40.79         2.94 o
  13 -10   2         12.12         15.98         2.89 o
  14 -10   2          0.65          1.68         3.60 o
  -7  -9   2          0.59          3.58         4.35 o
  -6  -9   2          3.21          2.35         4.30 o
  -5  -9   2          5.19          7.96         4.33 o
  -4  -9   2          9.01         10.12         5.98 o
  -3  -9   2          6.09         14.85         4.46 o
  -2  -9   2         11.64         11.66         4.53 o
  -1  -9   2         50.45         51.55         4.52 o
   0  -9   2        132.82        129.86         8.45 o
   1  -9   2        716.89        668.08        41.37 o
   2  -9   2        389.54        380.49        25.00 o
   3  -9   2         88.34         77.33         3.96 o
   4  -9   2         60.09         56.88         3.33 o
   5  -9   2         72.69         72.97         3.31 o
   6  -9   2        547.50        529.07        26.70 o
   7  -9   2         33.05         42.05         3.09 o
   8  -9   2          0.04          3.94         2.68 o
   9  -9   2         16.80         24.19         2.98 o
  10  -9   2          1.48          1.19         2.58 o
  11  -9   2        105.36        110.86         8.58 o
  12  -9   2         38.73         46.52         3.96 o
  13  -9   2          6.63          6.09         2.72 o
  14  -9   2          0.16          4.54         3.14 o
  -8  -8   2          0.11          0.35         5.13 o
  -7  -8   2          0.80          4.21         4.54 o
  -6  -8   2          0.19          1.82         4.91 o
  -5  -8   2          0.89          4.14         4.58 o
  -4  -8   2        517.53        461.40        70.25 o
  -3  -8   2        165.76        153.40        15.21 o
  -2  -8   2         15.75         15.92         4.56 o
  -1  -8   2          7.85          7.16         3.05 o
   0  -8   2         16.18         23.21         3.33 o
   1  -8   2         29.40         37.33         3.06 o
   2  -8   2         73.77        109.69         5.71 o
   3  -8   2        443.34        437.67        18.76 o
   4  -8   2         43.00         58.64         4.19 o
   5  -8   2         85.32         79.95         4.19 o
   6  -8   2        179.65        173.34         9.14 o
   7  -8   2          6.62          7.90         2.85 o
   8  -8   2         46.11         37.41         3.24 o
   9  -8   2         38.11         36.43         3.06 o
  10  -8   2          0.23          3.27         2.87 o
  11  -8   2        105.42        107.96         6.14 o
  12  -8   2         36.87         27.60         2.57 o
  13  -8   2         14.66         15.15         2.52 o
  14  -8   2          7.60         10.17         3.07 o
  -8  -7   2          7.49         14.13         5.34 o
  -7  -7   2         67.91         72.32         5.22 o
  -6  -7   2         56.66         54.98         4.63 o
  -5  -7   2          0.46          0.98         4.90 o
  -4  -7   2        246.93        247.66        37.02 o
  -3  -7   2          5.61          7.07         4.83 o
  -2  -7   2          1.28         10.40         4.08 o
  -1  -7   2        428.73        396.72        22.06 o
   0  -7   2         84.96         63.76         4.37 o
   1  -7   2        294.05        234.15         7.51 o
   2  -7   2        571.15        516.19        24.47 o
   3  -7   2        126.51        143.31         5.61 o
   4  -7   2        309.13        303.02        11.90 o
   5  -7   2        101.88         87.61         3.43 o
   6  -7   2          0.26          0.83         2.40 o
   7  -7   2          3.55          1.54         2.85 o
   8  -7   2        559.72        561.37        31.27 o
   9  -7   2        272.85        263.25        20.46 o
  10  -7   2          1.36         10.58         2.92 o
  11  -7   2         22.71         14.90         2.83 o
  12  -7   2         20.87         23.54         2.81 o
  13  -7   2          0.04          1.57         2.96 o
  14  -7   2          0.08          4.50         2.99 o
  -8  -6   2          0.92          4.05         5.78 o
  -7  -6   2         25.24         26.08         5.28 o
  -6  -6   2        325.53        328.32        36.23 o
  -5  -6   2        146.52        149.26        21.89 o
  -4  -6   2        177.22        163.79        27.61 o
  -3  -6   2        118.90        129.17        10.90 o
  -2  -6   2        246.60        213.12        28.93 o
  -1  -6   2       2385.17       2404.47       150.85 o
   0  -6   2        315.95        250.15        15.43 o
   1  -6   2        353.95        345.69        12.69 o
   2  -6   2       1550.22       1384.46        57.44 o
   3  -6   2         61.15         45.87         3.19 o
   4  -6   2        389.08        351.30        12.74 o
   5  -6   2       1687.06       1589.79        62.67 o
   6  -6   2        118.20        154.31         7.61 o
   7  -6   2        103.15        117.11         6.62 o
   8  -6   2        391.01        380.50        16.45 o
   9  -6   2          3.58          4.28         2.95 o
  10  -6   2        103.14        117.72         3.40 o
  11  -6   2          7.45         10.45         2.53 o
  12  -6   2          0.10          2.47         2.80 o
  13  -6   2          3.85          5.51         2.62 o
  14  -6   2          3.99          4.66         2.77 o
  -7  -5   2         87.05         82.61         6.59 o
  -6  -5   2          3.17          2.08         5.59 o
  -5  -5   2          0.65          1.67         5.31 o
  -4  -5   2        101.38        109.48        19.96 o
  -3  -5   2         10.55         11.51         5.13 o
  -2  -5   2        596.32        650.16        90.21 o
  -1  -5   2        727.29        745.09        47.26 o
   0  -5   2          4.44          3.44         3.74 o
   1  -5   2          1.09          1.93         3.99 o
   2  -5   2        191.10        205.12         7.46 o
   3  -5   2         39.35         51.45         3.18 o
   4  -5   2        483.47        499.37        14.28 o
   5  -5   2        145.98        150.38         4.76 o
   6  -5   2         41.33         27.52         2.60 o
   7  -5   2         21.82         29.85         3.30 o
   8  -5   2        132.81        144.37         6.73 o
   9  -5   2         53.35         46.84         4.19 o
  10  -5   2         11.14         13.72         2.81 o
  11  -5   2         57.23         51.56         3.18 o
  12  -5   2         14.22         11.81         2.96 o
  13  -5   2          1.81          4.87         3.22 o
  14  -5   2          0.83          2.42         4.04 o
  -7  -4   2          0.05          1.41         7.46 o
  -6  -4   2          5.04          3.16         5.83 o
  -5  -4   2        426.11        433.70        62.69 o
  -4  -4   2          7.02          4.20         5.07 o
  -3  -4   2       1787.34       1944.10       288.05 o
  -2  -4   2       3695.90       3548.51       354.78 o
  -1  -4   2        397.09        497.61        21.22 o
   0  -4   2       2593.33       2547.22        66.45 o
   1  -4   2       2865.81       2633.66        53.56 o
   2  -4   2         89.87        174.65         5.01 o
   3  -4   2       2729.02       2664.35        73.30 o
   4  -4   2       2412.09       2130.79        62.34 o
   5  -4   2       1177.76       1155.95        49.93 o
   6  -4   2        376.26        360.96        17.82 o
   7  -4   2        235.32        243.96        11.24 o
   8  -4   2          4.92          6.43         3.53 o
   9  -4   2          8.68         11.51         2.58 o
  10  -4   2        191.70        177.75         7.49 o
  11  -4   2         26.10         27.25         3.43 o
  12  -4   2         52.17         50.13         3.35 o
  13  -4   2          0.17          3.90         3.79 o
  14  -4   2          0.59         -1.52         4.04 o
 -12  -3   2         10.13          8.89         5.81 o
 -11  -3   2         23.66         25.99         5.95 o
 -10  -3   2          0.91          3.08         5.16 o
  -9  -3   2          0.88          1.73         4.73 o
  -8  -3   2         40.19         40.82         5.48 o
  -7  -3   2          0.00          1.08         5.38 o
  -6  -3   2          5.55          6.02         4.76 o
  -5  -3   2       1021.50       1095.38        53.07 o
  -4  -3   2        419.80        457.43        25.56 o
  -3  -3   2        647.88        671.11        52.39 o
  -2  -3   2         78.32         96.43         5.49 o
  -1  -3   2        116.48        134.27         5.26 o
   0  -3   2        644.24        681.85         6.90 o
   1  -3   2       9666.44      10357.14       100.23 o
   2  -3   2         43.27         52.44         3.60 o
   3  -3   2        658.74        592.21        15.31 o
   4  -3   2        498.03        538.53        20.79 o
   5  -3   2       2640.68       2809.45        92.26 o
   6  -3   2       1689.22       1803.70        71.40 o
   7  -3   2        285.19        293.49        11.42 o
   8  -3   2         72.96         71.50         3.25 o
   9  -3   2         46.67         47.24         3.76 o
  10  -3   2         51.53         54.85         3.40 o
  11  -3   2         47.11         43.74         3.56 o
  12  -3   2          1.90          4.38         3.92 o
  13  -3   2          5.95          4.71         4.04 o
 -12  -2   2          7.71          6.42         4.66 o
 -11  -2   2          5.73          6.23         4.10 o
 -10  -2   2          0.02         -0.69         4.14 o
  -9  -2   2          0.84          5.69         4.43 o
  -8  -2   2         13.65         16.07         4.56 o
  -7  -2   2         26.47         38.18         4.76 o
  -6  -2   2        246.00        245.47         6.71 o
  -5  -2   2        164.68        165.38         6.52 o
  -4  -2   2          8.32         24.23         4.83 o
  -3  -2   2        134.57        114.26         7.42 o
  -2  -2   2        161.63        192.54         8.42 o
  -1  -2   2        432.60        575.64         7.12 o
   0  -2   2       5726.65       6796.61        20.76 o
   1  -2   2       3267.17       3944.84        46.53 o
   2  -2   2       7496.75       8649.50       188.94 o
   3  -2   2      10475.58      10980.45       193.59 o
   4  -2   2         78.89         70.54         4.67 o
   5  -2   2         63.39         74.60         3.61 o
   6  -2   2          3.90          6.42         3.28 o
   7  -2   2         46.49         60.95         3.15 o
   8  -2   2         15.63         15.89         3.28 o
   9  -2   2        138.77        131.57         6.00 o
  10  -2   2        115.65        111.10         9.25 o
  11  -2   2          2.14          2.17         4.03 o
  12  -2   2         11.67         13.76         3.90 o
  13  -2   2          0.07         -1.82         3.79 o
 -13  -1   2          0.72          0.88         3.85 o
 -12  -1   2         13.42         11.59         4.13 o
 -11  -1   2          4.92          7.67         4.18 o
 -10  -1   2         15.32         11.58         3.92 o
  -9  -1   2        526.69        544.70        19.61 o
  -8  -1   2          0.00          0.02         4.77 o
  -7  -1   2          9.98          6.01         5.20 o
  -6  -1   2        763.02        753.58        16.79 o
  -5  -1   2        737.86        655.07        17.06 o
  -4  -1   2        432.65        435.24        25.50 o
  -3  -1   2         13.68         18.44         5.38 o
  -2  -1   2        574.78        561.32        24.47 o
  -1  -1   2        235.01        271.65         6.80 o
   0  -1   2       2281.07       2722.73        12.46 o
   1  -1   2        202.40        327.83         5.87 o
   3  -1   2        425.70        480.52         6.70 o
   4  -1   2        563.97        509.90        11.17 o
   5  -1   2          5.48          6.45         3.07 o
   6  -1   2         13.68         14.85         3.31 o
   7  -1   2         29.06         22.98         3.44 o
   8  -1   2         39.94         31.66         3.48 o
   9  -1   2         58.82         68.00         5.34 o
  10  -1   2          6.48         10.61         4.26 o
  11  -1   2          1.50          4.67         4.09 o
  12  -1   2          0.07          6.43         4.26 o
  13  -1   2          0.01          3.09         3.97 o
 -13   0   2          0.85          7.41         4.14 o
 -12   0   2          1.05          4.09         3.72 o
 -11   0   2         19.55         12.44         4.04 o
 -10   0   2          1.56          5.10         3.98 o
  -9   0   2        198.56        197.09         5.10 o
  -8   0   2         25.16         32.78         5.28 o
  -7   0   2         58.14         47.13         5.16 o
  -6   0   2          5.82          3.64         4.72 o
  -5   0   2         16.38          6.60         4.91 o
  -4   0   2         12.49          3.39         4.87 o
  -3   0   2        172.09        147.35         5.66 o
  -2   0   2       3717.09       3188.62       171.71 o
  -1   0   2          7.86         15.73         4.30 o
   0   0   2       1185.69       1453.33        34.22 o
   1   0   2        394.65        550.29        10.85 o
   2   0   2        480.22        518.30         9.20 o
   3   0   2       1633.21       1844.11        46.98 o
   4   0   2        222.49        202.12         6.93 o
   5   0   2        196.06        183.56         8.66 o
   6   0   2          0.10          1.32         3.54 o
   7   0   2         22.98         20.38         3.31 o
   8   0   2         28.31         29.53         3.74 o
   9   0   2         90.70         85.72         5.48 o
  10   0   2          0.04         -1.51         4.08 o
  11   0   2         39.31         39.29         4.39 o
  12   0   2          0.02          1.19         4.21 o
 -14   1   2          3.58          2.51         4.04 o
 -13   1   2          0.62          8.10         4.38 o
 -12   1   2         30.41         29.10         3.92 o
 -11   1   2         44.28         37.34         4.16 o
 -10   1   2          0.14          1.67         4.10 o
  -9   1   2          4.22          2.40         4.29 o
  -8   1   2         44.68         50.92         8.44 o
  -7   1   2          2.64          2.10         4.01 o
  -6   1   2        622.03        599.64        36.15 o
  -5   1   2        636.89        680.66         7.37 o
  -4   1   2         95.42        102.92         6.21 o
  -3   1   2        224.58        200.65        11.80 o
  -2   1   2       1468.99       1265.75        70.26 o
  -1   1   2         28.32         19.10         4.08 o
   0   1   2       1745.00       1906.65       106.22 o
   1   1   2       1391.25       1434.96        91.31 o
   2   1   2       5725.67       5540.94       279.13 o
   3   1   2       1657.87       1776.65        90.79 o
   4   1   2        337.14        384.04        16.68 o
   5   1   2         39.31         49.28         3.45 o
   6   1   2         10.37          8.35         3.62 o
   7   1   2          1.68          2.15         3.87 o
   8   1   2         98.97         98.71         8.30 o
   9   1   2         83.41         89.81         6.29 o
  10   1   2          3.83          4.10         4.35 o
  11   1   2          0.02          4.60         3.85 o
  12   1   2          1.67          2.19         4.38 o
 -14   2   2          0.48          4.66         3.85 o
 -13   2   2          0.28          6.77         3.98 o
 -12   2   2         21.31         25.80         3.98 o
 -11   2   2          4.59          7.30         3.98 o
 -10   2   2          0.48         -1.37         4.29 o
  -9   2   2          5.07          6.31         4.16 o
  -8   2   2         65.60         70.89         4.73 o
  -7   2   2        382.93        347.94        15.06 o
  -6   2   2         34.08         47.83         3.72 o
  -5   2   2        655.42        524.12        22.34 o
  -4   2   2        799.71        798.04        35.59 o
  -3   2   2         60.68         68.36         4.54 o
  -2   2   2          7.09         15.84         4.14 o
  -1   2   2       4699.47       3743.91       205.88 o
   0   2   2        308.27        348.21        21.83 o
   1   2   2       1886.09       1840.93       129.96 o
   2   2   2        252.46        278.55        19.19 o
   3   2   2          9.08         14.09         3.81 o
   4   2   2        187.22        202.21        11.60 o
   5   2   2         62.13         51.04         3.86 o
   6   2   2          0.00          2.79         3.30 o
   7   2   2         14.47         16.10         3.37 o
   8   2   2          6.55          6.46         4.14 o
   9   2   2          0.13         -0.18         3.84 o
  10   2   2          0.00          1.14         4.90 o
  11   2   2          6.10          7.98         5.15 o
 -14   3   2          3.17          7.03         3.98 o
 -13   3   2          0.48         -0.69         4.04 o
 -12   3   2          0.84          0.35         3.73 o
 -11   3   2          0.01          4.48         2.96 o
 -10   3   2          0.59          2.73         3.40 o
  -9   3   2         52.39         42.69         3.44 o
  -8   3   2         75.74         73.48         4.18 o
  -7   3   2          9.69         14.87         2.87 o
  -6   3   2        409.37        471.59        12.97 o
  -5   3   2        411.26        362.65         7.73 o
  -4   3   2        643.28        586.99        10.66 o
  -3   3   2        270.75        244.54        10.38 o
  -2   3   2         76.28         74.41         4.07 o
  -1   3   2        689.80        731.28        41.96 o
   0   3   2        344.04        278.29        17.49 o
   1   3   2         95.29        112.97         8.81 o
   2   3   2        192.59        183.99        14.59 o
   3   3   2        255.02        291.95        21.78 o
   4   3   2        256.05        307.84        18.93 o
   5   3   2        227.92        216.95        12.49 o
   6   3   2        405.86        390.19        26.96 o
   7   3   2         86.92         84.67         6.62 o
   8   3   2          0.19          1.86         3.45 o
   9   3   2          7.20          6.16         4.75 o
  10   3   2          0.34          3.17         8.79 o
  11   3   2         15.85         21.83         7.64 o
 -14   4   2          2.31          0.62         3.98 o
 -13   4   2          0.70          3.15         3.34 o
 -12   4   2         35.36         42.11         3.96 o
 -11   4   2         24.13         29.20         3.12 o
 -10   4   2          0.01          3.44         2.88 o
  -9   4   2         67.86         65.14         4.31 o
  -8   4   2         54.98         56.86         5.48 o
  -7   4   2        403.06        321.51        16.17 o
  -6   4   2          8.51         15.99         2.61 o
  -5   4   2          0.19          5.12         3.50 o
  -4   4   2        116.85         97.83         3.41 o
  -3   4   2        207.64        144.75         6.80 o
  -2   4   2        565.71        550.53        24.02 o
  -1   4   2        660.46        586.41        28.03 o
   0   4   2        184.72        159.41        11.73 o
   1   4   2        122.75         95.07         4.40 o
   2   4   2        537.20        521.39        42.16 o
   3   4   2          6.91          6.95         3.70 o
   4   4   2        249.41        237.77        12.10 o
   5   4   2          0.00          4.27         3.59 o
   6   4   2         63.66         57.66         3.92 o
   7   4   2         45.53         54.42         4.17 o
   8   4   2         71.35         81.05         4.80 o
   9   4   2          1.01          1.76         7.74 o
 -14   5   2         25.82         24.72         3.85 o
 -13   5   2          1.98          0.84         2.64 o
 -12   5   2         13.73         15.71         3.06 o
 -11   5   2         24.80         23.60         2.50 o
 -10   5   2        263.64        240.55         8.41 o
  -9   5   2        271.57        246.85        17.49 o
  -8   5   2         32.10         30.02         3.38 o
  -7   5   2        159.31        131.33         5.85 o
  -6   5   2        217.02        211.11         5.43 o
  -5   5   2         63.71         67.53         3.46 o
  -4   5   2        686.05        629.26        21.02 o
  -3   5   2        443.99        428.48         9.50 o
  -2   5   2         66.75         66.68         2.78 o
  -1   5   2         50.89         46.05         3.55 o
   0   5   2         81.73         72.54         3.65 o
   1   5   2         14.17         25.52         3.37 o
   2   5   2        396.52        352.51        21.30 o
   3   5   2         45.08         40.49         3.77 o
   4   5   2         74.72         71.23         3.97 o
   5   5   2          0.19         -0.75         3.99 o
   6   5   2         20.25         15.15         4.58 o
   7   5   2          0.18          1.19         3.92 o
   8   5   2          1.84          4.28         4.58 o
   9   5   2         14.61         16.24         5.59 o
 -14   6   2          1.84          3.70         3.02 o
 -13   6   2         23.89         30.50         3.04 o
 -12   6   2         23.39         27.18         2.68 o
 -11   6   2         41.61         44.76         4.11 o
 -10   6   2         88.86         88.14         3.13 o
  -9   6   2          0.01          3.52         3.07 o
  -8   6   2        107.88         81.83         4.70 o
  -7   6   2         14.59         17.64         3.02 o
  -6   6   2        466.46        430.58        20.03 o
  -5   6   2         84.15         72.24         3.66 o
  -4   6   2        116.12         88.56         4.70 o
  -3   6   2        285.65        248.73         9.42 o
  -2   6   2          9.84         11.15         3.26 o
  -1   6   2        269.06        237.72        11.77 o
   0   6   2          8.79         15.41         3.13 o
   1   6   2        528.14        442.73         6.66 o
   2   6   2        187.88        172.18        10.46 o
   3   6   2         98.88         80.47         5.94 o
   4   6   2          1.04          2.73         3.89 o
   5   6   2         57.36         59.29         4.73 o
   6   6   2          1.06          2.86         3.96 o
   7   6   2          1.28          3.71         4.27 o
   8   6   2          0.10          4.86         4.78 o
 -14   7   2          0.04          4.58         3.35 o
 -13   7   2         17.77         23.73         2.69 o
 -12   7   2         13.14         14.92         2.53 o
 -11   7   2         33.46         28.15         2.64 o
 -10   7   2          3.84          3.65         2.41 o
  -9   7   2          0.04          0.26         2.77 o
  -8   7   2         18.94         17.59         2.79 o
  -7   7   2          3.56          7.54         2.95 o
  -6   7   2          9.67         11.74         3.40 o
  -5   7   2          2.92         10.08         2.98 o
  -4   7   2        167.40        153.10         4.87 o
  -3   7   2          6.65          5.83         3.04 o
  -2   7   2         66.00         54.49         3.22 o
  -1   7   2         22.73         28.70         3.44 o
   0   7   2        383.59        328.42        15.23 o
   1   7   2        148.53        130.28         4.33 o
   2   7   2         27.78         28.30         3.27 o
   3   7   2          1.21          4.53         3.67 o
   4   7   2          0.49          5.32         4.10 o
   5   7   2          0.05         -1.41         4.10 o
   6   7   2          6.80         11.37         4.72 o
   7   7   2         12.95         12.20         4.79 o
   8   7   2          1.02          4.39         4.91 o
 -14   8   2          2.43         -3.21         2.91 o
 -13   8   2          0.14          3.65         2.64 o
 -12   8   2          3.22          3.50         2.44 o
 -11   8   2          1.26          0.16         2.80 o
 -10   8   2          5.82          5.84         2.32 o
  -9   8   2         31.31         36.21         4.75 o
  -8   8   2        202.98        196.06        10.97 o
  -7   8   2        241.48        207.77         5.69 o
  -6   8   2          2.18          2.62         2.91 o
  -5   8   2          2.08          3.93         3.81 o
  -4   8   2          1.82          8.91         3.28 o
  -3   8   2         13.77         16.30         2.96 o
  -2   8   2          7.77          8.75         2.91 o
  -1   8   2        268.15        252.68        14.23 o
   0   8   2          0.48          3.48         2.84 o
   1   8   2        245.56        214.63         4.48 o
   2   8   2          2.84          4.51         3.40 o
   3   8   2         11.66         14.24         3.62 o
   4   8   2          9.62          9.29         4.04 o
   5   8   2          9.73         11.73         4.04 o
   6   8   2          0.27          5.77         3.97 o
   7   8   2          0.07          1.37         4.57 o
 -14   9   2          4.65          6.15         2.45 o
 -13   9   2          2.13          6.33         2.34 o
 -12   9   2         39.46         39.02         5.20 o
 -11   9   2          3.75          4.02         2.81 o
 -10   9   2        101.31         92.69         3.60 o
  -9   9   2        275.05        264.31        19.93 o
  -8   9   2        229.60        227.36         9.95 o
  -7   9   2          4.74          5.78         2.68 o
  -6   9   2         18.23         13.14         2.96 o
  -5   9   2        226.87        208.24        10.61 o
  -4   9   2          3.08          5.95         3.14 o
  -3   9   2         46.39         45.34         3.24 o
  -2   9   2         72.50         56.79         3.30 o
  -1   9   2        116.41        114.99         6.57 o
   0   9   2         38.25         39.35         3.33 o
   1   9   2         16.67         19.87         2.83 o
   2   9   2         50.91         51.07         3.49 o
   3   9   2          6.74          5.80         3.98 o
   4   9   2          1.25          3.87         3.85 o
   5   9   2          0.09         -0.22         4.04 o
   6   9   2          4.84          3.53         4.04 o
 -14  10   2          0.69          9.47         3.10 o
 -13  10   2         18.07         22.83         3.73 o
 -12  10   2          4.52          5.37         3.45 o
 -11  10   2          6.51          9.27         3.41 o
 -10  10   2          8.75          8.98         2.18 o
  -9  10   2         99.08        100.87         6.35 o
  -8  10   2         17.40         16.49         2.79 o
  -7  10   2         39.46         47.26         5.28 o
  -6  10   2         16.45         17.08         2.61 o
  -5  10   2         18.26         15.17         2.31 o
  -4  10   2         30.22         25.84         2.38 o
  -3  10   2          3.24          9.25         2.76 o
  -2  10   2        260.92        250.93        15.49 o
  -1  10   2          0.35          1.55         3.22 o
   0  10   2          8.22         11.11         3.05 o
   1  10   2          0.49          3.81         3.16 o
   2  10   2          2.30          7.03         3.40 o
   3  10   2          4.14          6.59         3.98 o
   4  10   2          8.61         13.96         4.04 o
 -13  11   2          0.00          4.10         3.41 o
 -12  11   2          0.76         -0.14         2.52 o
 -11  11   2         65.74         62.50         6.98 o
 -10  11   2         62.00         56.13         3.73 o
  -9  11   2         12.67          9.59         2.50 o
  -8  11   2         18.23         14.82         2.44 o
  -7  11   2         47.17         45.84         3.48 o
  -6  11   2         14.95         16.45         2.90 o
  -5  11   2         81.60         81.51         3.71 o
  -4  11   2         37.26         35.71         2.42 o
  -3  11   2        141.21        127.23         6.17 o
  -2  11   2          6.09          6.76         2.93 o
  -1  11   2          7.94          4.60         2.53 o
   0  11   2          0.21          3.34         3.36 o
   1  11   2          0.69          5.97         3.20 o
   2  11   2          0.09          7.67         3.06 o
   3  11   2          1.43          7.39         3.98 o
 -12  12   2          1.23          2.67         2.34 o
 -11  12   2          2.51          7.54         2.21 o
 -10  12   2          3.73          5.49         2.50 o
  -9  12   2          0.43          0.17         2.42 o
  -8  12   2          6.24          1.74         3.78 o
  -7  12   2         38.88         41.14         3.58 o
  -6  12   2        249.98        215.84         8.69 o
  -5  12   2         12.99         14.94         2.16 o
  -4  12   2         12.03         15.02         2.85 o
  -3  12   2          0.07          1.71         2.76 o
  -2  12   2         33.76         30.74         3.44 o
  -1  12   2         16.15         11.53         3.78 o
   0  12   2          0.07          0.40         2.70 o
   1  12   2          8.75          8.08         3.35 o
 -11  13   2          4.17          7.50         2.49 o
 -10  13   2          0.56          0.64         2.41 o
  -9  13   2          0.00         -1.43         2.41 o
  -8  13   2          3.05         -2.87         2.51 o
  -7  13   2          4.04          3.29         2.30 o
  -6  13   2          1.31          2.67         2.77 o
  -5  13   2          0.20          5.78         3.22 o
  -4  13   2          0.54          2.64         4.24 o
  -3  13   2          3.13          5.87         2.50 o
  -2  13   2          0.03          7.55         2.90 o
  -1  13   2          0.00          0.05         2.50 o
  -9  14   2          3.99          4.98         2.85 o
  -8  14   2          0.52          8.44         2.46 o
  -7  14   2          0.63          3.90         5.53 o
  -6  14   2         13.76         18.15         2.88 o
  -5  14   2          0.64         -0.26         4.19 o
  -4  14   2          8.70          9.60         2.92 o
  -3  14   2          1.90          8.40         2.64 o
   4 -16   3         10.22          7.75         2.83 o
   5 -16   3          2.57          6.89         2.83 o
   6 -16   3          1.50          4.45         2.83 o
   7 -16   3          1.22          5.30         2.79 o
   8 -16   3          1.81          4.34         2.39 o
   1 -15   3          4.74          6.87         2.65 o
   2 -15   3          3.52          3.35         2.95 o
   3 -15   3          3.94          7.05         2.67 o
   4 -15   3          5.72          7.52         2.86 o
   5 -15   3         13.81         19.92         3.82 o
   6 -15   3         25.80         28.05         2.85 o
   7 -15   3          7.68          3.94         2.79 o
   8 -15   3          0.61          6.03         2.49 o
   9 -15   3         25.93         23.91         2.79 o
  10 -15   3          6.10          6.19         2.50 o
  -1 -14   3          5.87         10.84         7.21 o
   0 -14   3          0.04          1.06         2.61 o
   1 -14   3          6.48          7.57         3.04 o
   2 -14   3         20.41         15.01         2.49 o
   3 -14   3         23.18         31.82         2.92 o
   4 -14   3          0.10          6.46         2.76 o
   5 -14   3          4.39          5.49         2.47 o
   6 -14   3         69.77         64.75         4.82 o
   7 -14   3          6.16         10.19         2.39 o
   8 -14   3          0.13          1.50         2.41 o
   9 -14   3         31.61         34.46         4.82 o
  10 -14   3          0.50          1.45         2.72 o
  11 -14   3          5.64          5.28         2.45 o
  -3 -13   3          0.00          4.66         4.16 o
  -2 -13   3          0.24          3.31         7.83 o
  -1 -13   3          0.70         -1.38         2.90 o
   0 -13   3          3.70          3.86         2.64 o
   1 -13   3          2.66          2.89         2.68 o
   2 -13   3          6.47          3.31         2.40 o
   3 -13   3         24.82         16.62         2.61 o
   4 -13   3         48.29         53.18         4.29 o
   5 -13   3         28.37         28.06         2.83 o
   6 -13   3          5.56          1.23         2.70 o
   7 -13   3          0.12          4.65         2.50 o
   8 -13   3          0.43         -0.71         2.09 o
   9 -13   3         14.13         21.56         2.69 o
  10 -13   3          2.20          6.66         2.17 o
  11 -13   3          1.75          6.03         2.25 o
  12 -13   3          2.45          2.66         2.56 o
  -4 -12   3          0.03          2.37         4.04 o
  -3 -12   3          1.94          0.62         4.03 o
  -2 -12   3         10.30         22.85         4.01 o
  -1 -12   3         66.91         85.14         8.65 o
   0 -12   3          0.43         -0.18         3.07 o
   1 -12   3         16.58         20.09         2.39 o
   2 -12   3         30.64         21.77         2.33 o
   3 -12   3         14.69         20.39         2.61 o
   4 -12   3          7.70          8.68         2.61 o
   5 -12   3         14.01         11.25         2.56 o
   6 -12   3         22.20         27.42         2.85 o
   7 -12   3        176.39        162.01        13.81 o
   8 -12   3          0.84          3.05         2.49 o
   9 -12   3         34.39         31.74         2.53 o
  10 -12   3          7.90          3.70         3.30 o
  11 -12   3         21.81         25.72         4.52 o
  12 -12   3          6.78         12.57         2.48 o
  13 -12   3          4.63          4.38         2.83 o
  -6 -11   3          0.74          3.48         4.10 o
  -5 -11   3          0.40          0.51         4.10 o
  -4 -11   3          0.97         -2.67         4.09 o
  -3 -11   3         43.32         46.24        13.10 o
  -2 -11   3        145.40        142.74        24.62 o
  -1 -11   3          2.31          0.91         3.25 o
   0 -11   3         14.16         15.39         3.10 o
   1 -11   3         51.85         51.08         3.48 o
   2 -11   3         74.34         68.60         6.09 o
   3 -11   3          0.27          0.56         2.68 o
   4 -11   3          3.64          5.23         2.61 o
   5 -11   3         11.55          5.69         2.71 o
   6 -11   3         31.15         32.26         2.43 o
   7 -11   3         20.09         24.90         2.87 o
   8 -11   3          5.17          3.60         2.26 o
   9 -11   3         13.92         18.05         2.77 o
  10 -11   3          2.37          5.80         2.28 o
  11 -11   3          5.93          5.74         2.84 o
  12 -11   3          3.92          5.56         2.89 o
  13 -11   3          2.45          1.68         2.56 o
  -7 -10   3          0.09          3.43         4.91 o
  -6 -10   3          0.07          0.32         4.26 o
  -5 -10   3          2.90          9.59         3.97 o
  -4 -10   3          5.44          3.49         5.19 o
  -3 -10   3          5.38         12.36         4.08 o
  -2 -10   3         35.18         34.44         4.33 o
  -1 -10   3         10.48         17.16         3.50 o
   0 -10   3         63.99         62.68         2.84 o
   1 -10   3        356.61        340.55        23.20 o
   2 -10   3         10.59         12.62         2.84 o
   3 -10   3        179.56        181.76         8.91 o
   4 -10   3         13.98         16.61         2.79 o
   5 -10   3          3.14          7.57         2.75 o
   6 -10   3          5.53          7.02         3.66 o
   7 -10   3         26.33         24.51         3.29 o
   8 -10   3        170.29        169.02        11.27 o
   9 -10   3         52.05         57.33         3.15 o
  10 -10   3          8.59          9.91         2.26 o
  11 -10   3         72.11         72.69         7.44 o
  12 -10   3         15.72         13.59         2.80 o
  13 -10   3          5.53          6.96         2.78 o
  14 -10   3          1.51          5.39         2.79 o
  -8  -9   3          1.08          3.91         5.23 o
  -7  -9   3          2.85          3.53         4.79 o
  -6  -9   3          1.11          1.20         3.85 o
  -5  -9   3          1.76          4.13         4.03 o
  -4  -9   3          0.59          3.18         5.63 o
  -3  -9   3        128.83        132.39        19.26 o
  -2  -9   3         10.18         10.93         4.46 o
  -1  -9   3         14.38         19.57         3.47 o
   0  -9   3        236.69        230.82        15.89 o
   1  -9   3         53.88         51.53         3.31 o
   2  -9   3          7.15         12.50         3.42 o
   3  -9   3         99.59        114.54         5.18 o
   4  -9   3         45.45         50.53         2.95 o
   5  -9   3          0.10          0.39         2.52 o
   6  -9   3          1.29          0.98         2.51 o
   7  -9   3        110.64        113.82         6.87 o
   8  -9   3          4.05          5.69         3.50 o
   9  -9   3          6.98         18.35         2.99 o
  10  -9   3          0.55          3.12         2.79 o
  11  -9   3        136.34        117.40         7.56 o
  12  -9   3          6.00         12.28         2.87 o
  13  -9   3          3.81          4.86         2.82 o
  14  -9   3          1.06          1.04         3.40 o
  -8  -8   3         13.95         16.89         5.53 o
  -7  -8   3          0.19          3.81         4.21 o
  -6  -8   3         67.99         59.91         9.06 o
  -5  -8   3         71.98         63.44         8.00 o
  -4  -8   3         29.07         33.86         4.40 o
  -3  -8   3        359.69        377.88        63.92 o
  -2  -8   3        304.61        277.41        15.08 o
  -1  -8   3        395.78        393.83        28.66 o
   0  -8   3        219.57        221.47        12.56 o
   1  -8   3         18.65         20.09         4.17 o
   2  -8   3         51.43         57.94         4.75 o
   3  -8   3        203.35        204.97         8.96 o
   4  -8   3          4.86          7.18         3.09 o
   5  -8   3          3.04          2.67         3.39 o
   6  -8   3         17.60         29.89         3.17 o
   7  -8   3          7.59         10.92         2.80 o
   8  -8   3         88.17         84.58         5.58 o
   9  -8   3          9.95          9.51         2.98 o
  10  -8   3         14.99         19.48         2.36 o
  11  -8   3         19.97         16.81         2.53 o
  12  -8   3         10.15         13.92         2.69 o
  13  -8   3          6.72          7.55         2.59 o
  14  -8   3          1.66          1.88         2.96 o
  -8  -7   3          0.28          1.51         5.78 o
  -7  -7   3         57.21         58.31         7.83 o
  -6  -7   3          0.01          0.35         4.35 o
  -5  -7   3        257.28        251.41        49.85 o
  -4  -7   3         23.42         21.99         4.88 o
  -3  -7   3        131.22        136.26        22.60 o
  -2  -7   3         23.70         35.72         3.95 o
  -1  -7   3         24.01         27.53         3.39 o
   0  -7   3          1.36          5.34         3.03 o
   1  -7   3       3192.18       3273.39       156.46 o
   2  -7   3         18.10         10.01         2.82 o
   3  -7   3        128.28        120.34         3.45 o
   4  -7   3        153.94        148.38         6.80 o
   5  -7   3         32.27         34.23         2.83 o
   6  -7   3        518.66        534.49        16.27 o
   7  -7   3          0.00          2.98         3.05 o
   8  -7   3          3.51          6.56         3.04 o
   9  -7   3        106.55        108.58         2.88 o
  10  -7   3        163.31        144.86         7.44 o
  11  -7   3         45.74         50.84         2.64 o
  12  -7   3          7.52         11.19         2.81 o
  13  -7   3          7.00          5.07         2.81 o
  14  -7   3         12.55         12.28         3.42 o
  -8  -6   3         17.29         14.10         7.63 o
  -7  -6   3          5.95          5.81         5.03 o
  -6  -6   3          6.08          7.30         5.26 o
  -5  -6   3         12.73         15.03         5.40 o
  -4  -6   3         76.60         82.07        16.35 o
  -3  -6   3        142.27        163.28        20.31 o
  -2  -6   3          2.85          4.35         3.22 o
  -1  -6   3       2078.93       2164.92       137.06 o
   0  -6   3        721.31        744.80        32.82 o
   1  -6   3        720.95        723.82        23.48 o
   2  -6   3          0.53          2.33         2.99 o
   3  -6   3         82.49        110.76         3.48 o
   4  -6   3          5.37          5.21         2.60 o
   5  -6   3         14.20         20.50         3.18 o
   6  -6   3          9.11         23.95         2.82 o
   7  -6   3         63.35         56.73         2.94 o
   8  -6   3         10.80         11.41         2.83 o
   9  -6   3         41.95         35.95         2.62 o
  10  -6   3         18.42         19.56         3.57 o
  11  -6   3         70.97         62.18         2.66 o
  12  -6   3          6.67          9.73         2.60 o
  13  -6   3          0.65          0.17         2.87 o
  14  -6   3          0.01          6.63         3.26 o
  -7  -5   3         57.47         60.80         6.59 o
  -6  -5   3        190.58        180.19        31.83 o
  -5  -5   3         50.96         49.43        10.02 o
  -4  -5   3        113.60        109.95        21.10 o
  -3  -5   3        526.11        472.85        60.93 o
  -2  -5   3        780.18        905.45        38.21 o
  -1  -5   3        109.17         86.84         4.26 o
   0  -5   3         41.49         36.85         3.48 o
   1  -5   3        386.79        442.05         9.95 o
   2  -5   3       1987.93       2237.72        32.03 o
   3  -5   3       2256.48       2248.85        39.33 o
   4  -5   3         19.69         23.30         2.94 o
   5  -5   3        122.97        136.81         3.73 o
   6  -5   3        145.19        127.35         3.42 o
   7  -5   3        129.42        120.90         4.29 o
   8  -5   3         67.13         67.70         2.88 o
   9  -5   3        111.34        105.87         4.06 o
  10  -5   3          5.13         11.89         3.09 o
  11  -5   3         16.51         19.73         2.42 o
  12  -5   3          1.58          3.91         2.59 o
  13  -5   3          0.00          1.95         2.70 o
  14  -5   3          5.00         -0.91         4.04 o
 -10  -4   3          0.32          0.00        11.08 o
  -9  -4   3          6.85          7.56         9.67 o
  -8  -4   3         35.47         47.30         9.32 o
  -7  -4   3         63.52         71.92        10.73 o
  -6  -4   3         54.50         48.42         4.81 o
  -5  -4   3         48.24         53.33         4.51 o
  -4  -4   3         24.98         29.71         4.61 o
  -3  -4   3         25.35         34.13         4.66 o
  -2  -4   3          3.28          9.44         3.72 o
  -1  -4   3       2796.00       2986.07        51.70 o
   0  -4   3       2465.01       2725.59        35.99 o
   1  -4   3          2.71          7.55         3.63 o
   2  -4   3       6385.80       6411.45        93.05 o
   3  -4   3        225.71        166.45         4.54 o
   4  -4   3       1373.65       1287.88        31.58 o
   5  -4   3       3300.10       3321.33       124.96 o
   6  -4   3       2817.78       2981.12        96.74 o
   7  -4   3         73.05         79.00         3.79 o
   8  -4   3          5.44          8.63         2.99 o
   9  -4   3         11.29         13.24         3.15 o
  10  -4   3         62.75         54.47         4.12 o
  11  -4   3          5.50          7.50         2.93 o
  12  -4   3          1.33          3.86         3.14 o
  13  -4   3          0.65          1.82         3.28 o
 -12  -3   3          0.81         -0.18         5.28 o
 -11  -3   3          1.60          5.72         5.28 o
 -10  -3   3         14.56         12.66         5.35 o
  -9  -3   3          0.39         -0.31         4.83 o
  -8  -3   3         69.45         67.09         5.41 o
  -7  -3   3         42.54         47.99         5.28 o
  -6  -3   3        124.79        133.16        10.46 o
  -5  -3   3          8.98          8.64         4.71 o
  -4  -3   3        739.46        678.86        52.36 o
  -3  -3   3        829.83        811.78        36.96 o
  -2  -3   3        533.04        593.04        20.66 o
  -1  -3   3       4567.08       5025.42        36.45 o
   0  -3   3       4167.13       4920.44        19.57 o
   2  -3   3       4981.84       5296.47        74.50 o
   3  -3   3        418.09        438.13         4.99 o
   4  -3   3       5364.83       5601.94       176.58 o
   5  -3   3       1835.89       1931.72        82.53 o
   6  -3   3         27.26         15.36         3.09 o
   7  -3   3         62.91         50.14         3.18 o
   8  -3   3         32.19         40.00         3.07 o
   9  -3   3        101.84         93.80         3.56 o
  10  -3   3          3.08          4.78         3.28 o
  11  -3   3         89.41         77.25         3.36 o
  12  -3   3          0.03          1.86         3.62 o
  13  -3   3          0.00          0.48         4.04 o
 -12  -2   3         28.10         26.77         4.91 o
 -11  -2   3         11.26         11.87         4.60 o
 -10  -2   3         22.89         25.39         4.73 o
  -9  -2   3          0.00          3.60         3.98 o
  -8  -2   3         85.77         87.11         4.98 o
  -7  -2   3         17.13         16.42         4.90 o
  -6  -2   3         15.57         10.26         4.93 o
  -5  -2   3         22.71         33.53         5.05 o
  -4  -2   3       1215.05       1266.70        53.06 o
  -3  -2   3        393.80        378.60        15.58 o
  -2  -2   3        571.21        637.37        28.66 o
  -1  -2   3        263.44        286.22         5.92 o
   0  -2   3      17404.33      33584.64     13576.86 o
   1  -2   3       1078.61       1346.23         8.05 o
   2  -2   3       4627.71       5163.43        75.28 o
   3  -2   3       1389.27       1594.09        26.88 o
   4  -2   3         23.80         27.64         3.04 o
   5  -2   3         10.53         18.98         3.26 o
   6  -2   3        124.87        119.89         4.34 o
   7  -2   3         12.25         16.48         3.05 o
   8  -2   3          5.11          3.01         3.18 o
   9  -2   3        229.61        218.75        11.78 o
  10  -2   3         13.23         19.14         3.20 o
  11  -2   3          0.04         -2.45         3.65 o
  12  -2   3         20.68         21.42         3.96 o
  13  -2   3          4.55          3.31         4.04 o
 -13  -1   3          6.04          7.11         3.92 o
 -12  -1   3          2.03          6.27         4.14 o
 -11  -1   3         32.26         30.30         3.98 o
 -10  -1   3        139.58        134.17         5.89 o
  -9  -1   3        103.33        103.14         5.13 o
  -8  -1   3        100.64        102.45         5.97 o
  -7  -1   3        116.45        116.54         5.66 o
  -6  -1   3        129.65        115.80         5.70 o
  -5  -1   3       2317.22       2062.80       182.09 o
  -4  -1   3        245.79        276.11        20.74 o
  -3  -1   3        193.78        242.17        14.67 o
  -2  -1   3        906.07        874.76        28.38 o
  -1  -1   3       1696.78       1992.18        17.62 o
   0  -1   3         75.09         87.35         3.34 o
   1  -1   3      11324.16      12717.70       126.28 o
   2  -1   3       4631.21       4923.28        44.42 o
   3  -1   3        953.40        928.57         7.82 o
   4  -1   3        710.12        820.33         9.29 o
   5  -1   3          0.00          3.01         2.99 o
   6  -1   3          4.17         11.90         3.17 o
   7  -1   3          8.00         11.28         3.23 o
   8  -1   3          4.07          4.64         3.27 o
   9  -1   3          6.39          5.73         3.33 o
  10  -1   3         10.17         11.99         3.55 o
  11  -1   3         33.24         37.13         4.10 o
  12  -1   3          7.21         11.00         4.22 o
 -13   0   3          6.22          7.09         4.22 o
 -12   0   3          0.30         -0.03         4.35 o
 -11   0   3          0.53          3.71         6.33 o
 -10   0   3         21.55         20.47         4.53 o
  -9   0   3          0.50          6.17         4.22 o
  -8   0   3        112.23        110.73         5.03 o
  -7   0   3        577.61        550.35        22.33 o
  -6   0   3        919.46        859.30        52.21 o
  -5   0   3        112.44        139.89        10.86 o
  -4   0   3         37.71         46.47         4.16 o
  -3   0   3        151.01        107.52         9.04 o
  -2   0   3       3344.61       3117.00       189.25 o
  -1   0   3       5564.78       5357.85       307.72 o
   0   0   3          2.18          7.97         3.79 o
   1   0   3       1382.98       1549.68        35.54 o
   2   0   3        135.03        162.87         5.03 o
   3   0   3         21.66         25.84         5.45 o
   4   0   3       2067.85       2213.16        69.47 o
   5   0   3        110.69        110.21         4.09 o
   6   0   3         98.08         92.38         4.37 o
   7   0   3         18.76         22.35         3.27 o
   8   0   3          2.16          4.74         3.21 o
   9   0   3         33.55         37.90         3.35 o
  10   0   3          1.13          3.93         3.56 o
  11   0   3          3.01          7.74         3.98 o
  12   0   3         10.47         18.45         4.03 o
 -14   1   3          0.00          2.21         3.92 o
 -13   1   3          0.27          2.37         3.85 o
 -12   1   3          0.00          1.34         3.79 o
 -11   1   3          2.72          2.81         4.10 o
 -10   1   3        226.04        211.77         4.66 o
  -9   1   3          0.28          4.12         4.29 o
  -8   1   3          0.77          3.19         3.71 o
  -7   1   3        323.95        331.07        11.78 o
  -6   1   3        128.26        167.50         5.36 o
  -5   1   3         55.53         43.81         3.83 o
  -4   1   3       1660.68       1367.47        75.00 o
  -3   1   3        199.05        133.02         5.30 o
  -2   1   3        282.67        316.72        12.34 o
  -1   1   3       6076.83       5824.56       252.48 o
   0   1   3       3313.18       3117.96       150.02 o
   1   1   3        118.04        107.33         4.39 o
   2   1   3         28.56         31.36         4.66 o
   3   1   3       1984.76       1998.41        93.86 o
   4   1   3        355.77        381.28        20.80 o
   5   1   3          6.95         11.75         3.10 o
   6   1   3          5.21          8.49         3.29 o
   7   1   3          2.62          7.79         3.27 o
   8   1   3         56.09         59.63         4.87 o
   9   1   3         14.70         14.12         3.22 o
  10   1   3         38.44         44.22         4.04 o
  11   1   3         24.03         26.80         4.44 o
 -14   2   3          1.28          7.12         3.85 o
 -13   2   3          0.95         -0.38         3.85 o
 -12   2   3         37.79         36.15         3.90 o
 -11   2   3         11.06         12.38         3.97 o
 -10   2   3          0.14          0.54         4.29 o
  -9   2   3        107.16        110.16         3.98 o
  -8   2   3          0.06          4.16         3.51 o
  -7   2   3        153.51        124.49         3.61 o
  -6   2   3       2065.79       1952.15        32.82 o
  -5   2   3        194.82        221.06         8.98 o
  -4   2   3         38.98         27.58         3.55 o
  -3   2   3       3671.46       3136.80       205.39 o
  -2   2   3        184.47        165.06         6.56 o
  -1   2   3       1644.50       1612.16        81.93 o
   0   2   3       1591.59       1462.13        81.20 o
   1   2   3        111.65        112.36         5.05 o
   2   2   3          7.07          7.79         2.83 o
   3   2   3        272.95        235.75        18.21 o
   4   2   3         41.15         34.46         3.64 o
   5   2   3         33.54         30.38         3.45 o
   6   2   3        133.49        136.23         9.82 o
   7   2   3        433.70        407.76        31.78 o
   8   2   3         41.87         36.51         3.30 o
   9   2   3          0.19          1.67         3.57 o
  10   2   3          3.62          2.76         3.99 o
  11   2   3         23.27         27.57         5.52 o
 -14   3   3          0.00          4.07         7.65 o
 -13   3   3          2.96          3.88         3.85 o
 -12   3   3         95.39        105.67         4.29 o
 -11   3   3          0.55          4.92         3.24 o
 -10   3   3        127.98        126.38         4.19 o
  -9   3   3         13.94         16.63         3.28 o
  -8   3   3        198.38        176.43         3.71 o
  -7   3   3        521.76        473.13         8.73 o
  -6   3   3        202.49        248.69         5.28 o
  -5   3   3       1837.71       1739.73        52.41 o
  -4   3   3         60.42         82.44         5.19 o
  -3   3   3        111.84         78.34         3.28 o
  -2   3   3         55.14         35.68         3.15 o
  -1   3   3         10.10          8.28         3.76 o
   0   3   3         48.08         44.40         3.56 o
   1   3   3        157.28        166.22         8.88 o
   2   3   3         19.09         16.56         3.32 o
   3   3   3        432.54        387.06        25.64 o
   4   3   3          3.30          7.74         3.38 o
   5   3   3          0.04          1.41         3.33 o
   6   3   3          3.57          4.75         3.40 o
   7   3   3         57.15         49.08         5.19 o
   8   3   3          0.91          4.34         4.03 o
   9   3   3          7.45          9.80         4.28 o
  10   3   3          0.06          1.54         4.65 o
 -14   4   3          0.33          4.04         3.98 o
 -13   4   3          0.01          0.14         3.85 o
 -12   4   3         58.35         57.17         3.44 o
 -11   4   3          0.48         -1.29         3.00 o
 -10   4   3         29.39         24.28         3.08 o
  -9   4   3         22.91         15.97         3.30 o
  -8   4   3        710.02        666.61        19.34 o
  -7   4   3          0.06          4.66         3.32 o
  -6   4   3        544.88        435.88        15.57 o
  -5   4   3       3487.49       2936.21       126.07 o
  -4   4   3        484.80        489.64        25.43 o
  -3   4   3       1170.73       1000.13        49.61 o
  -2   4   3        484.24        495.62        17.81 o
  -1   4   3         66.14         82.35         3.72 o
   0   4   3        738.26        754.39        47.03 o
   1   4   3        141.61        135.88         5.84 o
   2   4   3         74.59         76.43         5.79 o
   3   4   3        856.66        846.84        55.71 o
   4   4   3         15.79         19.12         3.47 o
   5   4   3          1.70          0.85         3.48 o
   6   4   3         13.75         14.83         3.28 o
   7   4   3         53.36         58.56         5.91 o
   8   4   3         55.77         55.34         3.79 o
   9   4   3          3.82          6.10         4.71 o
  10   4   3          7.74          6.95         7.02 o
 -14   5   3         10.82         12.67         3.51 o
 -13   5   3         15.05         15.37         3.04 o
 -12   5   3         43.94         46.22         2.89 o
 -11   5   3          1.39          5.26         2.91 o
 -10   5   3         44.54         44.91         3.00 o
  -9   5   3         47.90         38.79         3.66 o
  -8   5   3        100.57        101.64         3.53 o
  -7   5   3         23.28         22.58         3.40 o
  -6   5   3         88.17        103.60         4.73 o
  -5   5   3         56.72         46.53         2.74 o
  -4   5   3          2.30          7.75         3.19 o
  -3   5   3         19.04         20.76         2.76 o
  -2   5   3         75.89         83.44         5.66 o
  -1   5   3        833.24        786.72        43.33 o
   0   5   3        147.75        133.10         6.65 o
   1   5   3         13.74         15.38         3.16 o
   2   5   3        304.40        263.92        13.87 o
   3   5   3        213.39        184.26        12.36 o
   4   5   3         29.49         25.19         3.53 o
   5   5   3        119.06        124.01         6.60 o
   6   5   3         26.90         27.16         3.91 o
   7   5   3         12.22          9.30         3.83 o
   8   5   3          3.58          2.72         4.72 o
   9   5   3          0.01          1.24         5.58 o
 -14   6   3          5.96          5.76         2.67 o
 -13   6   3          6.28          3.79         2.79 o
 -12   6   3         12.25         11.00         2.47 o
 -11   6   3         14.97         18.38         2.96 o
 -10   6   3        317.57        279.97         7.82 o
  -9   6   3          3.19          2.90         3.05 o
  -8   6   3         13.25         17.95         4.12 o
  -7   6   3         46.11         47.05         3.05 o
  -6   6   3         42.96         49.56         3.98 o
  -5   6   3        104.53         91.14         4.97 o
  -4   6   3          5.01          7.55         2.96 o
  -3   6   3         96.61         94.54         4.06 o
  -2   6   3          0.22          1.31         2.69 o
  -1   6   3         25.69         25.85         3.31 o
   0   6   3         20.09         20.58         2.96 o
   1   6   3         18.34         15.71         3.36 o
   2   6   3        253.51        261.38        15.03 o
   3   6   3          0.70          0.63         3.09 o
   4   6   3          6.41          5.97         3.33 o
   5   6   3         29.41         27.36         3.72 o
   6   6   3         29.12         27.59         4.10 o
   7   6   3         10.90         12.37         4.31 o
   8   6   3          0.04         -1.35         4.78 o
 -14   7   3          1.12          3.04         2.99 o
 -13   7   3          0.80         -1.36         2.94 o
 -12   7   3         29.04         25.88         2.85 o
 -11   7   3          1.62          1.69         2.81 o
 -10   7   3         42.69         37.24         2.73 o
  -9   7   3        243.82        221.56         9.54 o
  -8   7   3         57.72         49.73         2.85 o
  -7   7   3        455.52        445.45        13.02 o
  -6   7   3        244.00        239.22         6.88 o
  -5   7   3        206.30        181.55         4.06 o
  -4   7   3         56.70         48.37         3.40 o
  -3   7   3          0.16          4.23         3.26 o
  -2   7   3         26.18         34.23         3.03 o
  -1   7   3          1.34         -1.88         3.05 o
   0   7   3         18.45         20.10         2.81 o
   1   7   3       1101.47       1019.66        59.39 o
   2   7   3        484.27        452.26        27.58 o
   3   7   3          1.54         -0.28         3.43 o
   4   7   3          8.87          6.84         3.55 o
   5   7   3         28.94         24.26         4.04 o
   6   7   3          0.29         -0.37         4.10 o
   7   7   3          3.41          2.36         4.30 o
 -14   8   3         10.62         14.33         2.58 o
 -13   8   3          0.09         -1.97         2.97 o
 -12   8   3          0.25          1.18         3.07 o
 -11   8   3          6.61          5.41         2.48 o
 -10   8   3         82.90         86.76         3.53 o
  -9   8   3          0.78          2.69         3.05 o
  -8   8   3        101.70        101.63         3.07 o
  -7   8   3        208.11        187.59         8.40 o
  -6   8   3        266.59        242.80         9.24 o
  -5   8   3        127.03        119.62         5.63 o
  -4   8   3        106.76        106.84         5.81 o
  -3   8   3         27.22         30.31         3.40 o
  -2   8   3        100.54        101.03         4.80 o
  -1   8   3         74.96         81.05         7.13 o
   0   8   3         78.81         82.87         5.19 o
   1   8   3        337.19        314.89        18.66 o
   2   8   3          1.41          1.93         3.05 o
   3   8   3          0.26          3.17         3.27 o
   4   8   3          0.83          3.51         3.97 o
   5   8   3          7.54         15.01         4.40 o
   6   8   3          1.74          9.24         3.92 o
 -14   9   3          1.47          4.19         2.81 o
 -13   9   3          1.12          7.02         2.74 o
 -12   9   3          2.04          6.84         2.46 o
 -11   9   3          0.00          4.98         3.19 o
 -10   9   3         17.61         26.60         2.91 o
  -9   9   3         36.85         35.96         3.45 o
  -8   9   3          0.23         10.15         2.92 o
  -7   9   3          6.40          7.97         2.64 o
  -6   9   3         26.08         27.08         2.63 o
  -5   9   3        138.02        132.20         7.73 o
  -4   9   3         89.41         73.96         3.45 o
  -3   9   3          7.84          7.20         3.13 o
  -2   9   3        201.07        201.70        11.65 o
  -1   9   3         28.94         22.51         2.45 o
   0   9   3          0.01          3.30         3.05 o
   1   9   3         37.44         40.07         3.19 o
   2   9   3          1.42          3.60         2.98 o
   3   9   3         14.77         19.38         3.58 o
   4   9   3         11.86          8.44         4.10 o
   5   9   3          9.21         15.99         3.85 o
 -13  10   3          6.88          8.37         2.32 o
 -12  10   3         20.82         18.31         2.67 o
 -11  10   3         20.80         17.93         2.81 o
 -10  10   3          9.64          9.72         2.50 o
  -9  10   3         35.50         37.08         3.45 o
  -8  10   3         19.76         22.88         3.10 o
  -7  10   3        109.95        117.33         2.78 o
  -6  10   3          4.50          7.64         2.82 o
  -5  10   3         56.81         59.58         4.24 o
  -4  10   3         38.48         38.80         2.50 o
  -3  10   3        240.61        204.57         6.62 o
  -2  10   3          5.72          8.76         2.58 o
  -1  10   3          8.76         12.76         2.33 o
   0  10   3          0.01          2.39         2.84 o
   1  10   3         61.54         60.76         3.81 o
   2  10   3          7.02          5.65         2.86 o
   3  10   3          0.42          4.03         6.42 o
   4  10   3          0.60         -4.48         4.10 o
 -13  11   3          0.65          5.19         2.85 o
 -12  11   3          2.70          4.91         2.81 o
 -11  11   3         29.40         24.28         2.76 o
 -10  11   3         24.31         18.86         2.28 o
  -9  11   3          1.51          3.86         2.72 o
  -8  11   3          1.77          3.44         2.33 o
  -7  11   3          0.88          5.33         2.44 o
  -6  11   3         17.99         16.96         2.57 o
  -5  11   3         19.21         22.38         2.33 o
  -4  11   3          1.08          1.93         2.76 o
  -3  11   3          0.00         -0.95         3.15 o
  -2  11   3         34.09         34.58         2.62 o
  -1  11   3         26.43         37.88         2.65 o
   0  11   3          0.16          6.87         3.00 o
   1  11   3         16.30         17.78         3.18 o
   2  11   3          7.08         14.34         2.91 o
 -12  12   3          0.65          3.22         2.55 o
 -11  12   3          5.94         -3.00         2.22 o
 -10  12   3          1.96          6.85         2.92 o
  -9  12   3          0.00          2.60         2.45 o
  -8  12   3          6.87         10.45         2.41 o
  -7  12   3         29.32         38.23         2.84 o
  -6  12   3          0.07          0.63         2.74 o
  -5  12   3          5.18         12.77         2.83 o
  -4  12   3          0.01         -0.79         2.81 o
  -3  12   3          0.67         -0.52         2.77 o
  -2  12   3          2.94          4.32         2.83 o
  -1  12   3          3.88          3.18         2.32 o
   0  12   3          0.26          5.49         3.04 o
   1  12   3          0.14          3.46         3.18 o
 -10  13   3          7.41          1.69         2.84 o
  -9  13   3          5.79          6.30         3.20 o
  -8  13   3          0.27         -0.31         2.25 o
  -7  13   3          2.73          5.64         2.51 o
  -6  13   3         11.39          9.49         2.83 o
  -5  13   3          4.63          4.68         2.67 o
  -4  13   3         12.15          8.79         2.81 o
  -3  13   3          9.60          8.54         2.61 o
  -2  13   3          0.07          3.16         2.55 o
  -7  14   3          0.00         -0.81         2.79 o
  -6  14   3          3.24         -2.12         2.83 o
   3 -16   4          9.40         13.71         3.27 o
   4 -16   4          1.77         -1.92         2.57 o
   5 -16   4          4.38          4.96         2.83 o
   6 -16   4         10.21          9.01         3.78 o
   7 -16   4          1.02          3.15         2.49 o
   8 -16   4          0.26          5.14         2.79 o
   0 -15   4         19.61         21.13         2.65 o
   1 -15   4          6.38          8.86         2.26 o
   2 -15   4         16.24         18.18         2.81 o
   3 -15   4          2.79          1.48         2.82 o
   4 -15   4          3.28          4.33         3.05 o
   5 -15   4          0.89          4.38         2.46 o
   6 -15   4          0.01          3.12         2.70 o
   7 -15   4          3.98          5.79         2.20 o
   8 -15   4         26.44         26.33         4.09 o
   9 -15   4          9.60         18.35         2.89 o
  10 -15   4          3.94          5.38         2.47 o
  -2 -14   4          0.14         -0.07         4.10 o
  -1 -14   4          0.00         -2.56         5.01 o
   0 -14   4          4.49          3.99         3.05 o
   1 -14   4          5.04          3.66         2.98 o
   2 -14   4          2.95          3.64         3.01 o
   3 -14   4          9.58          5.54         2.79 o
   4 -14   4          4.83         11.46         2.78 o
   5 -14   4          5.13          7.91         2.77 o
   6 -14   4          0.34          0.70         3.40 o
   7 -14   4          5.01          6.18         2.68 o
   8 -14   4          0.09          0.44         2.72 o
   9 -14   4         17.18         13.13         2.79 o
  10 -14   4         37.44         36.75         3.93 o
  11 -14   4          8.69          4.93         2.61 o
  -3 -13   4          0.08         11.29         4.10 o
  -2 -13   4          0.00          0.00         5.10 o
  -1 -13   4          7.23         11.60         3.33 o
   0 -13   4         28.21         30.83         3.07 o
   1 -13   4         90.58         82.06         6.68 o
   2 -13   4         21.98         24.27         3.20 o
   3 -13   4         17.85         15.70         2.94 o
   4 -13   4         52.26         39.87         3.20 o
   5 -13   4         89.75         88.05         6.98 o
   6 -13   4         72.15         75.73         6.47 o
   7 -13   4         58.64         55.18         5.37 o
   8 -13   4         68.67         78.69         3.15 o
   9 -13   4         46.95         44.41         5.20 o
  10 -13   4          3.28          6.88         2.94 o
  11 -13   4          4.15          6.99         2.43 o
  12 -13   4          4.98          9.06         2.88 o
  -5 -12   4          2.00          2.50         4.10 o
  -4 -12   4          0.53         -3.82         4.16 o
  -3 -12   4         11.70         12.32         4.03 o
  -2 -12   4         24.52         13.24         3.50 o
  -1 -12   4         51.80         54.25         5.48 o
   0 -12   4          0.01         -0.09         3.09 o
   1 -12   4          1.79         -1.31         2.91 o
   2 -12   4          5.58          5.46         2.45 o
   3 -12   4          2.27          3.98         2.59 o
   4 -12   4          0.05          4.50         2.64 o
   5 -12   4          0.00          2.77         2.85 o
   6 -12   4          0.19          1.75         2.42 o
   7 -12   4          6.25          9.07         2.23 o
   8 -12   4         16.74         20.96         2.48 o
   9 -12   4          0.06         -1.40         2.68 o
  10 -12   4          7.71         10.58         2.49 o
  11 -12   4          2.92          2.24         2.97 o
  12 -12   4         50.04         41.22         2.90 o
  13 -12   4          3.23          4.44         3.43 o
  -6 -11   4          2.22          4.68         3.97 o
  -5 -11   4          0.28         -1.32         4.84 o
  -4 -11   4          0.93          4.19         3.90 o
  -3 -11   4          0.12          1.31         3.96 o
  -2 -11   4          2.14          3.83         4.03 o
  -1 -11   4          8.55          8.02         3.30 o
   0 -11   4         56.52         53.96         7.16 o
   1 -11   4          1.85          4.79         2.66 o
   2 -11   4         23.10         26.63         2.60 o
   3 -11   4         51.91         54.52         3.45 o
   4 -11   4         62.92         66.03         2.93 o
   5 -11   4          0.62          4.18         2.17 o
   6 -11   4         11.00          7.78         2.42 o
   7 -11   4         51.75         44.77         3.43 o
   8 -11   4         12.45         16.12         3.15 o
   9 -11   4          7.74          8.32         2.46 o
  10 -11   4         20.67         27.57         3.10 o
  11 -11   4          0.34          2.66         2.39 o
  12 -11   4          5.14          9.92         2.45 o
  13 -11   4          0.68          5.17         2.44 o
  -7 -10   4          0.10         -1.11         4.79 o
  -6 -10   4          0.10          2.18         4.22 o
  -5 -10   4         14.10         11.95         3.97 o
  -4 -10   4          0.80          2.82         4.08 o
  -3 -10   4         42.43         29.36         9.85 o
  -2 -10   4          3.63          6.87         4.11 o
  -1 -10   4         36.00         37.37         3.43 o
   0 -10   4         73.04         97.40         9.01 o
   1 -10   4         77.20         68.92         6.37 o
   2 -10   4        291.81        303.71        20.33 o
   3 -10   4        480.41        495.53        25.86 o
   4 -10   4         42.96         34.89         2.84 o
   5 -10   4         98.34         98.27         6.09 o
   6 -10   4        206.67        207.60         8.79 o
   7 -10   4          8.57          9.58         2.29 o
   8 -10   4         14.44         14.90         2.12 o
   9 -10   4         22.96         32.59         2.85 o
  10 -10   4          1.30          0.70         2.65 o
  11 -10   4         21.33         24.27         3.25 o
  12 -10   4          0.97          0.92         2.76 o
  13 -10   4          6.37          0.84         2.50 o
  -8  -9   4          0.09          1.64         5.47 o
  -7  -9   4          0.01          1.31         4.71 o
  -6  -9   4         17.27         19.75         4.83 o
  -5  -9   4         47.60         54.79         8.97 o
  -4  -9   4         87.40         78.30        16.79 o
  -3  -9   4         46.39         39.46         5.01 o
  -2  -9   4         16.58         12.69         3.84 o
  -1  -9   4          6.90         10.87         3.30 o
   0  -9   4         37.31         42.88         3.30 o
   1  -9   4        159.66        146.11         8.53 o
   2  -9   4          0.35          5.50         3.17 o
   3  -9   4        108.62        107.32         5.46 o
   4  -9   4        493.74        536.13        22.08 o
   5  -9   4         27.93         28.89         3.20 o
   6  -9   4         11.60         12.45         2.79 o
   7  -9   4          0.22          5.18         2.62 o
   8  -9   4          0.05          1.96         2.55 o
   9  -9   4          6.89          2.84         3.10 o
  10  -9   4          8.03         12.34         2.73 o
  11  -9   4          9.53         11.12         2.75 o
  12  -9   4          2.38          5.80         2.47 o
  13  -9   4         10.78          7.86         3.20 o
  14  -9   4          0.58          2.78         2.44 o
  -8  -8   4          1.41          1.58         7.56 o
  -7  -8   4         16.67         14.96         4.84 o
  -6  -8   4         60.29         62.01        11.61 o
  -5  -8   4         72.03         62.48        11.52 o
  -4  -8   4          9.67         10.36         4.33 o
  -3  -8   4         50.99         53.78         9.23 o
  -2  -8   4         22.08         26.32         3.60 o
  -1  -8   4         15.05         21.74         3.15 o
   0  -8   4        148.93        146.99         8.12 o
   1  -8   4          7.87         12.15         3.13 o
   2  -8   4         62.71         59.78         4.19 o
   3  -8   4        290.47        317.31        14.57 o
   4  -8   4        141.13        151.21         8.10 o
   5  -8   4         22.42         34.07         2.47 o
   6  -8   4          8.29         10.85         2.70 o
   7  -8   4         13.93         13.11         2.75 o
   8  -8   4          0.42          2.05         2.96 o
   9  -8   4         15.78         18.02         2.67 o
  10  -8   4         88.47         86.38         6.65 o
  11  -8   4         14.07         13.71         2.89 o
  12  -8   4          3.12         11.55         3.54 o
  13  -8   4          0.49          6.00         2.80 o
  14  -8   4          0.12          0.42         3.04 o
  -8  -7   4          0.54          1.07         5.95 o
  -7  -7   4        106.98        104.06        17.32 o
  -6  -7   4         50.45         50.83        10.29 o
  -5  -7   4          0.15          3.89         4.43 o
  -4  -7   4        176.27        161.95        27.78 o
  -3  -7   4          8.85         10.53         4.68 o
  -2  -7   4         11.27          9.63         3.58 o
  -1  -7   4         27.34         28.26         3.38 o
   0  -7   4          0.42          4.96         3.16 o
   1  -7   4       2821.18       2735.66        93.43 o
   2  -7   4         58.13         66.33         2.90 o
   3  -7   4        236.60        255.15         8.81 o
   4  -7   4        420.23        391.25        11.60 o
   5  -7   4        134.50        120.54         5.76 o
   6  -7   4         14.60         21.36         3.01 o
   7  -7   4        107.78         87.78         3.39 o
   8  -7   4          0.93          9.75         2.55 o
   9  -7   4         78.72         85.13         8.20 o
  10  -7   4         22.75         18.67         2.82 o
  11  -7   4        170.44        149.85         5.00 o
  12  -7   4         44.51         41.17         2.89 o
  13  -7   4          3.35          9.90         2.82 o
  14  -7   4          0.59         -0.20         2.66 o
  -7  -6   4          8.66         12.84         8.27 o
  -6  -6   4          3.66          5.63         5.46 o
  -5  -6   4          9.89         11.05         4.40 o
  -4  -6   4        354.68        330.61        57.59 o
  -3  -6   4        220.42        245.82        13.37 o
  -2  -6   4        243.59        263.55         9.77 o
  -1  -6   4          0.91          2.82         2.80 o
   0  -6   4        227.53        303.15         9.11 o
   1  -6   4          0.68          4.22         3.18 o
   2  -6   4        796.36        769.32        15.99 o
   3  -6   4        571.88        502.16        16.24 o
   4  -6   4         26.27         34.03         2.82 o
   5  -6   4         58.35         64.42         3.43 o
   6  -6   4          6.80          9.32         2.48 o
   7  -6   4        320.63        320.70         7.56 o
   8  -6   4         56.71         57.00         3.10 o
   9  -6   4         94.78         91.23         3.66 o
  10  -6   4         68.19         65.75         3.19 o
  11  -6   4          3.77          9.23         2.80 o
  12  -6   4         35.17         35.59         3.04 o
  13  -6   4          4.05          4.54         2.65 o
  14  -6   4          0.04         -2.29         2.78 o
  -7  -5   4          0.11          1.13         6.03 o
  -6  -5   4          8.21          8.08         5.72 o
  -5  -5   4         15.61         15.89         4.63 o
  -4  -5   4         83.73        100.71         8.88 o
  -3  -5   4        270.18        311.57        13.05 o
  -2  -5   4         20.51         45.95         3.56 o
  -1  -5   4       1962.67       2269.96        53.47 o
   0  -5   4        791.74        861.15        12.39 o
   1  -5   4       1679.21       1759.60        27.74 o
   2  -5   4       1913.96       2285.97        32.36 o
   3  -5   4       1702.80       1675.57        30.39 o
   4  -5   4         28.04         53.50         4.90 o
   5  -5   4        156.48        161.72         5.76 o
   6  -5   4          1.92          7.69         2.65 o
   7  -5   4        861.43        873.69        31.18 o
   8  -5   4         69.64         76.42         3.09 o
   9  -5   4         25.45         33.88         3.02 o
  10  -5   4          9.99         14.70         3.05 o
  11  -5   4          1.48          4.29         2.81 o
  12  -5   4          3.10          4.71         2.98 o
  13  -5   4          3.90          5.60         2.64 o
 -11  -4   4          6.16          8.83         6.70 o
 -10  -4   4         49.98         50.82         7.91 o
  -9  -4   4         34.30         33.41         7.91 o
  -8  -4   4         21.04         19.57         5.40 o
  -7  -4   4          4.33          4.04         8.62 o
  -6  -4   4        123.92        117.95         8.96 o
  -5  -4   4          0.07          0.66         4.24 o
  -4  -4   4          2.44          2.56         3.72 o
  -3  -4   4         69.08         60.50         3.73 o
  -2  -4   4        572.77        605.76        12.18 o
  -1  -4   4          0.70          1.42         3.41 o
   0  -4   4        193.44        195.69         4.33 o
   1  -4   4        175.38        214.49         5.52 o
   2  -4   4       5595.79       6256.71        46.69 o
   3  -4   4        356.56        395.17         4.59 o
   4  -4   4        176.45        168.76         3.58 o
   5  -4   4        359.89        375.33        11.17 o
   6  -4   4        568.51        581.35        18.45 o
   7  -4   4        217.16        213.39         6.25 o
   8  -4   4         16.58         28.56         6.54 o
   9  -4   4        246.79        236.07         5.51 o
  10  -4   4         66.20         63.70         3.26 o
  11  -4   4          0.00          1.09         2.92 o
  12  -4   4          1.11          2.89         3.02 o
  13  -4   4          5.90          3.40         3.40 o
 -12  -3   4          1.01          3.06         4.66 o
 -11  -3   4         40.57         47.21         5.18 o
 -10  -3   4          7.62         14.76         4.79 o
  -9  -3   4        200.84        213.83        11.61 o
  -8  -3   4          0.46          3.39         4.51 o
  -7  -3   4         23.33         24.46         4.21 o
  -6  -3   4         27.94         25.95         4.22 o
  -5  -3   4         81.57         91.21         5.74 o
  -4  -3   4         81.03         75.44         4.04 o
  -3  -3   4        395.38        423.53        16.72 o
  -2  -3   4        490.65        594.10        15.74 o
  -1  -3   4        390.38        434.41         5.33 o
   0  -3   4      15935.04      32283.89      8355.61 o
   1  -3   4        430.32        487.27         4.73 o
   2  -3   4        219.85        247.03         5.21 o
   3  -3   4         16.25         26.27         3.51 o
   4  -3   4        390.95        485.63         7.87 o
   5  -3   4       1839.61       1893.39        35.67 o
   6  -3   4         26.70         23.90         3.00 o
   7  -3   4          7.57         10.53         2.94 o
   8  -3   4         46.67         42.93         3.08 o
   9  -3   4         12.42         10.98         3.09 o
  10  -3   4         49.56         56.19         3.58 o
  11  -3   4          0.12          1.02         3.05 o
  12  -3   4          3.06          5.67         3.20 o
  13  -3   4          0.35          0.01         4.84 o
 -13  -2   4          7.92         12.05         4.97 o
 -12  -2   4          8.74          7.30         4.73 o
 -11  -2   4          0.00          0.62         3.85 o
 -10  -2   4         63.81         67.44         5.45 o
  -9  -2   4        233.19        225.00        12.93 o
  -8  -2   4          6.34         13.36         4.55 o
  -7  -2   4         49.41         58.99         5.19 o
  -6  -2   4         44.79         35.91         5.70 o
  -5  -2   4        181.30        192.08         7.96 o
  -4  -2   4       2252.31       2274.57       104.32 o
  -3  -2   4        122.59        141.22        10.74 o
  -2  -2   4        779.14        878.29        20.97 o
  -1  -2   4        787.11        822.27        14.25 o
   0  -2   4       3246.45       3616.17        57.39 o
   1  -2   4       9696.34      10972.90        59.55 o
   2  -2   4       3012.72       3066.88        16.13 o
   3  -2   4       3221.85       3511.43        46.80 o
   4  -2   4        113.50        122.18         3.60 o
   5  -2   4         15.62         30.40         2.99 o
   6  -2   4        192.76        171.75         4.04 o
   7  -2   4          2.45          7.68         3.23 o
   8  -2   4        181.67        189.17         9.01 o
   9  -2   4         19.68         18.40         3.10 o
  10  -2   4         41.96         34.21         3.11 o
  11  -2   4          1.99         -0.70         3.06 o
  12  -2   4          6.76         13.64         4.84 o
 -13  -1   4          9.43         13.68         4.27 o
 -12  -1   4          2.86          9.50         4.85 o
 -11  -1   4         22.38         26.36         4.84 o
 -10  -1   4         20.19         12.07         3.97 o
  -9  -1   4        148.07        155.68         4.85 o
  -8  -1   4         73.37         61.96         5.13 o
  -7  -1   4         50.81         54.04         4.96 o
  -6  -1   4        398.24        349.37        35.59 o
  -5  -1   4          6.01          3.18         4.03 o
  -4  -1   4          6.64         17.13         3.49 o
  -3  -1   4        756.06        748.59        49.93 o
  -2  -1   4         61.33         84.17         3.89 o
  -1  -1   4       1076.09       1166.40         6.60 o
   0  -1   4         55.90         51.77         4.04 o
   1  -1   4       1526.80       1759.61        26.22 o
   2  -1   4       3304.50       3552.64        56.48 o
   3  -1   4        869.92       1016.57        18.15 o
   4  -1   4        793.63        876.90        15.79 o
   5  -1   4          2.55          6.06         3.09 o
   6  -1   4        220.70        217.87         6.02 o
   7  -1   4         31.46         36.12         3.13 o
   8  -1   4         92.30         98.46         6.45 o
   9  -1   4        205.29        185.28        14.19 o
  10  -1   4          2.41          3.42         3.20 o
  11  -1   4         21.41         17.51         3.44 o
  12  -1   4          0.99          3.13         3.92 o
 -13   0   4          0.00          0.68         3.92 o
 -12   0   4          2.80          0.46         4.22 o
 -11   0   4          8.08         12.09         4.05 o
 -10   0   4         45.40         39.90         4.10 o
  -9   0   4          6.39          9.91         4.10 o
  -8   0   4         34.45         32.50         4.47 o
  -7   0   4        520.62        526.53        38.78 o
  -6   0   4       1015.05       1032.63        94.22 o
  -5   0   4        711.89        722.38        48.23 o
  -4   0   4         18.12         27.27         3.88 o
  -3   0   4       1502.24       1418.56        57.14 o
  -2   0   4         89.95         82.12         4.77 o
  -1   0   4         37.28         45.12         4.21 o
   0   0   4         91.17         76.76         4.32 o
   1   0   4        682.65        774.48        19.16 o
   2   0   4        135.79        169.58         4.98 o
   3   0   4        772.10        824.08        29.43 o
   4   0   4       2497.92       2569.86        80.35 o
   5   0   4         15.48         12.25         3.08 o
   6   0   4         51.74         57.41         3.45 o
   7   0   4          0.76          1.34         3.52 o
   8   0   4        137.19        127.09        10.41 o
   9   0   4          3.21          7.56         3.14 o
  10   0   4         24.46         19.48         3.30 o
  11   0   4          6.38          9.34         3.68 o
  12   0   4          5.21          8.44         3.97 o
 -14   1   4          2.61          1.06         4.39 o
 -13   1   4         10.94          8.79         3.85 o
 -12   1   4          2.01          3.11         3.79 o
 -11   1   4         51.69         58.48         6.68 o
 -10   1   4         41.69         40.01         4.48 o
  -9   1   4         59.51         63.89         4.07 o
  -8   1   4          0.17          2.69         2.62 o
  -7   1   4        644.36        548.24        22.77 o
  -6   1   4       1080.14        988.04        36.07 o
  -5   1   4        487.23        419.18        41.88 o
  -4   1   4        264.06        203.31        13.93 o
  -3   1   4         19.24         10.55         3.65 o
  -2   1   4       3751.15       3695.41        95.36 o
  -1   1   4          0.01          4.17         3.34 o
   0   1   4        465.05        409.31        12.99 o
   1   1   4        161.18        153.99         5.84 o
   2   1   4         24.23         23.52         2.93 o
   3   1   4       1015.68       1144.13        56.57 o
   4   1   4         33.49         32.06         3.33 o
   5   1   4        127.37        133.91         4.97 o
   6   1   4         43.85         48.32         5.06 o
   7   1   4        375.92        355.72        23.99 o
   8   1   4         31.95         34.22         3.59 o
   9   1   4          0.98          1.24         3.16 o
  10   1   4         21.05         21.49         3.46 o
  11   1   4          4.11          4.32         4.79 o
 -14   2   4         11.44         15.17         4.30 o
 -13   2   4          9.26          9.30         3.72 o
 -12   2   4          9.13          9.76         5.54 o
 -11   2   4          0.00          5.32         3.79 o
 -10   2   4        138.01        147.47         6.19 o
  -9   2   4         52.62         55.40         3.60 o
  -8   2   4        470.81        387.16        10.23 o
  -7   2   4        162.70        108.93         8.99 o
  -6   2   4        162.45        148.17        11.52 o
  -5   2   4        345.94        318.49        18.38 o
  -4   2   4        670.99        606.95        23.78 o
  -3   2   4        246.17        225.50         7.06 o
  -2   2   4       4898.08       4506.00       276.61 o
  -1   2   4         30.35         32.50         3.44 o
   0   2   4        221.14        213.59        12.62 o
   1   2   4        394.24        404.00        24.93 o
   2   2   4        948.87        947.25        55.51 o
   3   2   4          2.43          2.33         3.14 o
   4   2   4        264.15        264.39        14.19 o
   5   2   4        333.78        334.79        21.15 o
   6   2   4          3.43          3.41         3.15 o
   7   2   4         16.20         13.53         3.36 o
   8   2   4         54.37         50.93         4.21 o
   9   2   4          7.45         10.07         3.35 o
  10   2   4         16.46         17.16         3.66 o
 -14   3   4          4.67          7.83         3.98 o
 -13   3   4          1.30          2.98         3.92 o
 -12   3   4          1.25          5.62         3.12 o
 -11   3   4         88.96         93.57         3.48 o
 -10   3   4          0.82          8.54         3.68 o
  -9   3   4        108.48         99.73         3.09 o
  -8   3   4          2.98          6.14         2.91 o
  -7   3   4          6.60          8.36         2.90 o
  -6   3   4        309.20        282.65        12.17 o
  -5   3   4         11.82         15.32         2.94 o
  -4   3   4        113.79        104.59         7.74 o
  -3   3   4        616.57        518.91        25.98 o
  -2   3   4       2655.38       2696.82       128.04 o
  -1   3   4        287.57        301.35        16.71 o
   0   3   4        699.91        679.00        38.81 o
   1   3   4        919.63        900.83        52.69 o
   2   3   4       1202.85       1307.79        89.63 o
   3   3   4         16.30         13.26         3.43 o
   4   3   4         84.35         84.04         5.69 o
   5   3   4        116.16        104.80         6.07 o
   6   3   4         42.08         36.76         4.01 o
   7   3   4         13.98         12.50         3.19 o
   8   3   4          1.41          1.83         3.50 o
   9   3   4          5.96          6.37         4.16 o
  10   3   4          9.01          9.29         4.04 o
 -14   4   4          1.50         -1.51         3.97 o
 -13   4   4         12.20         11.13         3.37 o
 -12   4   4         15.94         17.57         3.09 o
 -11   4   4         46.77         43.21         2.78 o
 -10   4   4        166.45        157.29         3.48 o
  -9   4   4          1.20          5.18         3.18 o
  -8   4   4        221.58        196.06         4.87 o
  -7   4   4         33.71         21.49         3.04 o
  -6   4   4         71.42         70.82         3.71 o
  -5   4   4         98.75        125.64         6.90 o
  -4   4   4        158.35        142.67         5.30 o
  -3   4   4         24.91         18.35         2.94 o
  -2   4   4         56.85         55.21         4.14 o
  -1   4   4         28.82         38.02         3.06 o
   0   4   4        879.65        836.09        42.47 o
   1   4   4         51.23         38.17         3.71 o
   2   4   4        447.42        410.00        23.33 o
   3   4   4         16.30         16.65         3.04 o
   4   4   4          0.50          1.37         3.04 o
   5   4   4        342.88        346.94        21.43 o
   6   4   4         20.28         23.49         3.40 o
   7   4   4         18.65         19.88         3.14 o
   8   4   4         14.42         16.57         3.70 o
   9   4   4          0.65          2.72         4.06 o
 -14   5   4          4.35          9.73         2.87 o
 -13   5   4          4.63          6.65         3.12 o
 -12   5   4          0.20          2.99         3.00 o
 -11   5   4          9.39         13.06         2.51 o
 -10   5   4        213.10        204.70         5.46 o
  -9   5   4          6.95          9.00         3.05 o
  -8   5   4        211.60        199.66         3.27 o
  -7   5   4          0.60          2.00         2.65 o
  -6   5   4         94.14         81.12         6.34 o
  -5   5   4        314.59        252.39        13.69 o
  -4   5   4         39.85         34.59         2.92 o
  -3   5   4        208.82        169.99        11.07 o
  -2   5   4        191.97        196.54        11.57 o
  -1   5   4        186.46        191.41         9.11 o
   0   5   4        193.62        204.56        13.30 o
   1   5   4        514.22        479.46        25.94 o
   2   5   4         11.41         15.14         3.22 o
   3   5   4         50.43         54.00         3.24 o
   4   5   4         29.26         29.55         3.34 o
   5   5   4         50.12         54.64         3.35 o
   6   5   4          0.02          4.16         3.50 o
   7   5   4          6.75          5.58         3.45 o
   8   5   4          2.81          2.32         5.28 o
 -14   6   4          0.11         -0.07         3.03 o
 -13   6   4          6.95          7.62         2.83 o
 -12   6   4          4.72          3.73         2.48 o
 -11   6   4          1.91          1.92         2.74 o
 -10   6   4          3.12          7.65         2.85 o
  -9   6   4          4.27          4.29         3.11 o
  -8   6   4        248.83        211.60        13.53 o
  -7   6   4          0.23         -0.18         2.62 o
  -6   6   4         82.05         80.23         5.75 o
  -5   6   4        374.69        344.13        19.87 o
  -4   6   4        287.03        302.92        15.36 o
  -3   6   4          9.05         16.11         2.96 o
  -2   6   4         64.42         66.05         3.36 o
  -1   6   4        215.15        217.78        12.11 o
   0   6   4         30.30         22.21         3.04 o
   1   6   4         21.30         23.84         3.14 o
   2   6   4        662.10        623.90        38.30 o
   3   6   4        102.12         96.19         3.86 o
   4   6   4         27.76         22.47         3.19 o
   5   6   4          6.68         10.82         3.24 o
   6   6   4          3.86          7.61         4.46 o
   7   6   4          3.89          4.05         3.97 o
 -14   7   4         12.96         15.47         2.94 o
 -13   7   4          2.70          3.72         2.10 o
 -12   7   4         11.58         12.71         2.72 o
 -11   7   4         20.51         22.61         2.55 o
 -10   7   4          2.09          0.26         2.49 o
  -9   7   4        365.37        329.57        11.07 o
  -8   7   4        402.06        394.45        12.21 o
  -7   7   4          6.99          8.20         3.13 o
  -6   7   4         11.39         10.63         2.78 o
  -5   7   4         88.25         82.90         2.94 o
  -4   7   4          0.74          1.21         2.58 o
  -3   7   4         80.68         78.09         3.73 o
  -2   7   4         75.98         72.48         3.53 o
  -1   7   4         19.28         19.33         2.80 o
   0   7   4          3.31          8.77         2.93 o
   1   7   4          0.72          1.09         3.25 o
   2   7   4          2.95          4.81         2.69 o
   3   7   4         26.06         29.31         3.26 o
   4   7   4          3.66         10.31         4.17 o
   5   7   4         19.28         25.51         4.16 o
   6   7   4          0.10          3.17         4.03 o
   7   7   4          0.26          1.49         3.97 o
 -14   8   4          0.22          2.02         2.76 o
 -13   8   4          1.53          4.15         2.82 o
 -12   8   4         12.16         17.32         3.25 o
 -11   8   4          3.38          9.66         3.73 o
 -10   8   4         45.49         45.85         4.95 o
  -9   8   4         32.55         38.64         3.76 o
  -8   8   4         81.70         89.18         2.84 o
  -7   8   4          3.83          8.06         2.37 o
  -6   8   4         24.56         31.05         3.05 o
  -5   8   4         42.30         41.92         4.47 o
  -4   8   4        107.71         90.71         9.76 o
  -3   8   4        162.25        163.04         6.61 o
  -2   8   4          0.02          4.06         2.94 o
  -1   8   4         13.58         13.09         2.59 o
   0   8   4          6.07          7.00         3.41 o
   1   8   4         43.78         46.65         2.51 o
   2   8   4          2.36          6.10         3.08 o
   3   8   4         25.21         23.83         2.82 o
   4   8   4         16.90         13.60         3.59 o
   5   8   4         32.39         40.91         4.22 o
 -13   9   4          8.47          9.63         2.47 o
 -12   9   4          4.39         11.42         4.52 o
 -11   9   4         46.40         44.04         2.88 o
 -10   9   4         82.43         75.77         2.49 o
  -9   9   4          9.65         12.83         4.01 o
  -8   9   4          1.27          1.97         2.45 o
  -7   9   4        319.97        297.69        11.12 o
  -6   9   4        275.75        277.92        11.40 o
  -5   9   4         49.55         54.52         2.78 o
  -4   9   4         36.03         35.44         5.05 o
  -3   9   4         40.91         39.81         2.37 o
  -2   9   4        221.51        215.70        14.16 o
  -1   9   4        150.69        144.23         8.82 o
   0   9   4        112.49         88.91         3.26 o
   1   9   4         76.73         70.47         5.41 o
   2   9   4         26.90         26.52         2.88 o
   3   9   4          2.14          1.16         2.98 o
   4   9   4          0.76          4.49         4.10 o
 -13  10   4          3.34          2.87         2.87 o
 -12  10   4          0.24          4.65         4.31 o
 -11  10   4          0.65          0.71         2.47 o
 -10  10   4          7.10          8.65         2.77 o
  -9  10   4        236.21        220.23        13.07 o
  -8  10   4          5.75          0.32         3.92 o
  -7  10   4         45.02         53.24         2.87 o
  -6  10   4        273.49        246.90        13.43 o
  -5  10   4        274.21        254.79         9.98 o
  -4  10   4          3.18          7.72         2.81 o
  -3  10   4          0.34         -5.96         3.00 o
  -2  10   4         40.53         55.24         4.80 o
  -1  10   4          1.55         -0.55         2.76 o
   0  10   4          1.29          0.24         2.79 o
   1  10   4          0.23          5.33         3.00 o
   2  10   4          0.87          0.83         3.31 o
   3  10   4          0.68          1.45         8.97 o
 -12  11   4         10.55         15.45         2.50 o
 -11  11   4         23.46         23.15         2.59 o
 -10  11   4          2.58          2.17         2.24 o
  -9  11   4          3.94          4.10         3.10 o
  -8  11   4          3.87         12.15         2.74 o
  -7  11   4          5.47         10.18         2.36 o
  -6  11   4         20.02         21.30         2.46 o
  -5  11   4          6.62          4.97         2.31 o
  -4  11   4         53.22         50.56         3.73 o
  -3  11   4          0.35          4.56         2.46 o
  -2  11   4          0.10         -0.71         2.45 o
  -1  11   4          5.76          6.66         2.46 o
   0  11   4          0.05          2.87         2.91 o
   1  11   4          0.51          4.31         2.65 o
 -11  12   4          6.32          7.11         2.46 o
 -10  12   4         21.19         31.23         2.79 o
  -9  12   4          9.02         15.42         2.49 o
  -8  12   4          3.86          1.28         2.31 o
  -7  12   4          0.54         -1.03         3.15 o
  -6  12   4          0.21          6.77         3.20 o
  -5  12   4          4.88          3.49         2.76 o
  -4  12   4          0.69          4.21         2.74 o
  -3  12   4          1.71          4.60         2.74 o
  -2  12   4          0.70          5.69         2.76 o
  -1  12   4          0.08         -1.33         3.55 o
  -9  13   4          4.34          1.65         4.49 o
  -8  13   4         14.26         20.42         3.40 o
  -7  13   4          0.03         -0.19         2.42 o
  -6  13   4          4.13          3.84         2.79 o
  -5  13   4          2.18          5.29         2.83 o
  -4  13   4          5.55          8.70         2.55 o
  -3  13   4          0.16          4.59         2.67 o
   2 -16   5          1.40          3.54         2.70 o
   3 -16   5          3.44          1.76         3.55 o
   4 -16   5         10.28         11.19         2.83 o
   5 -16   5          1.53          4.83         2.79 o
   6 -16   5          1.49          3.31         2.83 o
   7 -16   5          0.35          5.93         2.56 o
   8 -16   5          0.06          8.13         3.12 o
   9 -16   5          9.12         10.00         2.35 o
   0 -15   5          2.68          5.27         3.26 o
   1 -15   5          0.07          4.65         2.59 o
   2 -15   5          4.62          9.06         2.94 o
   3 -15   5          0.13          0.76         2.74 o
   4 -15   5          3.70          3.02         2.74 o
   5 -15   5          0.79          4.32         2.74 o
   6 -15   5          0.98          0.33         2.46 o
   7 -15   5          4.32          4.65         2.25 o
   8 -15   5          1.21          2.90         2.46 o
   9 -15   5          1.69          4.27         2.20 o
  10 -15   5          1.96          4.90         2.27 o
  -2 -14   5          2.39          3.06         4.10 o
  -1 -14   5         14.79          9.88         6.58 o
   0 -14   5          0.14          1.10         3.15 o
   1 -14   5          2.02          4.09         2.81 o
   2 -14   5          0.56         -1.69         2.20 o
   3 -14   5          7.24          9.75         2.26 o
   4 -14   5          4.36          3.67         3.27 o
   5 -14   5         17.00         20.60         4.47 o
   6 -14   5         15.17         17.03         3.60 o
   7 -14   5          8.71          6.47         2.69 o
   8 -14   5          0.57          1.57         4.85 o
   9 -14   5          0.44          4.28         2.42 o
  10 -14   5          5.44          6.00         3.58 o
  11 -14   5          0.10          5.36         2.67 o
  -4 -13   5          1.19          2.54         5.54 o
  -3 -13   5          0.36          2.90         3.98 o
  -2 -13   5          5.53         10.99         4.03 o
  -1 -13   5          0.94          5.45         3.26 o
   0 -13   5          8.07         10.28         3.07 o
   1 -13   5          1.85          0.80         2.68 o
   2 -13   5         25.51         26.63         2.67 o
   3 -13   5          1.96          3.34         2.75 o
   4 -13   5          9.73         15.32         2.74 o
   5 -13   5          0.79          2.70         2.79 o
   6 -13   5          2.02          0.93         2.76 o
   7 -13   5         19.39         17.80         2.19 o
   8 -13   5         18.58         26.13         5.05 o
   9 -13   5          6.97          1.07         2.46 o
  10 -13   5          1.43          4.62         2.69 o
  11 -13   5          1.77          1.39         3.00 o
  12 -13   5          4.66          9.45         2.30 o
  -5 -12   5          2.08          1.41         3.85 o
  -4 -12   5          0.48          7.58         3.97 o
  -3 -12   5          0.20         -4.71         4.10 o
  -2 -12   5          0.02          3.51         7.56 o
  -1 -12   5         22.81         21.84         3.29 o
   0 -12   5         43.91         41.51         2.95 o
   1 -12   5          9.33          7.99         2.82 o
   2 -12   5         16.08         14.33         2.61 o
   3 -12   5          0.25          5.83         2.51 o
   4 -12   5         26.43         25.96         2.94 o
   5 -12   5          0.04         -1.24         2.50 o
   6 -12   5         35.45         35.51         2.56 o
   7 -12   5         40.84         29.37         3.50 o
   8 -12   5         72.66         76.84         5.46 o
   9 -12   5         23.65         22.08         2.69 o
  10 -12   5          6.17          1.84         2.53 o
  11 -12   5          0.81          5.39         2.23 o
  12 -12   5         13.60         20.46         2.87 o
  13 -12   5          1.73          6.20         2.83 o
  -6 -11   5          0.58         -1.55         4.03 o
  -5 -11   5          6.69         10.17         4.43 o
  -4 -11   5          0.01          1.31         6.07 o
  -3 -11   5         60.23         50.92         8.70 o
  -2 -11   5         10.35         13.24         3.71 o
  -1 -11   5         17.01         10.32         3.08 o
   0 -11   5         56.00         57.03         3.81 o
   1 -11   5         22.49         27.47         2.56 o
   2 -11   5          0.85          1.90         2.59 o
   3 -11   5          0.12          2.63         2.65 o
   4 -11   5          9.87         14.23         3.04 o
   5 -11   5        106.58        127.09         3.63 o
   6 -11   5         18.80         20.60         2.33 o
   7 -11   5        166.68        167.54         8.93 o
   8 -11   5        118.25        119.80         4.13 o
   9 -11   5         36.60         42.30         2.49 o
  10 -11   5         18.82         24.26         2.59 o
  11 -11   5          5.83          6.11         2.77 o
  12 -11   5          0.50          0.78         2.42 o
  13 -11   5          0.14          0.68         2.76 o
  -7 -10   5          5.99          6.11         4.90 o
  -6 -10   5         15.24         10.03         5.80 o
  -5 -10   5         24.57         28.74         6.86 o
  -4 -10   5         15.17         17.04         4.41 o
  -3 -10   5         50.28         54.79        10.20 o
  -2 -10   5         91.46         78.99         6.60 o
  -1 -10   5        131.58        122.57        12.46 o
   0 -10   5         56.24         58.36         3.27 o
   1 -10   5          0.22          0.93         2.99 o
   2 -10   5         58.66         54.09         2.58 o
   3 -10   5         87.87         75.39         4.24 o
   4 -10   5         81.77         70.78         2.62 o
   5 -10   5         36.19         33.04         2.39 o
   6 -10   5         28.52         21.70         2.42 o
   7 -10   5         51.89         57.16         2.82 o
   8 -10   5         85.49         77.22         6.32 o
   9 -10   5         10.40         12.97         2.48 o
  10 -10   5          6.12          9.09         2.22 o
  11 -10   5          0.61          0.28         2.77 o
  12 -10   5          5.09          5.02         2.72 o
  13 -10   5          7.93          7.20         3.16 o
  -8  -9   5          0.87          4.04         8.09 o
  -7  -9   5          2.95          5.34         4.72 o
  -6  -9   5          1.81          2.54         4.29 o
  -5  -9   5         67.11         90.99        19.34 o
  -4  -9   5         18.44         20.60         4.26 o
  -3  -9   5         15.52         19.39         5.19 o
  -2  -9   5        351.95        355.99        24.37 o
  -1  -9   5        484.26        492.81        31.83 o
   0  -9   5         62.05         55.81         3.81 o
   1  -9   5         65.77         67.62         3.27 o
   2  -9   5        197.61        210.27        13.20 o
   3  -9   5         95.57        102.13         5.08 o
   4  -9   5        423.82        427.14        17.87 o
   5  -9   5        224.06        255.71         6.95 o
   6  -9   5         96.64         90.44         2.60 o
   7  -9   5          0.01         -0.70         2.12 o
   8  -9   5          4.80          8.88         2.33 o
   9  -9   5          1.13          5.13         2.51 o
  10  -9   5          2.43          7.02         3.25 o
  11  -9   5         67.88         73.44         2.92 o
  12  -9   5         39.00         36.69         3.26 o
  13  -9   5          8.88         10.94         2.75 o
  -8  -8   5          0.79          1.84         5.27 o
  -7  -8   5         11.63         12.24         4.96 o
  -6  -8   5         15.16         16.04         4.40 o
  -5  -8   5        236.45        212.96        34.82 o
  -4  -8   5         71.20         72.85        12.13 o
  -3  -8   5          0.03          5.93         3.77 o
  -2  -8   5         24.85         24.29         3.45 o
  -1  -8   5         84.95         92.56         4.14 o
   0  -8   5          0.62          1.99         2.70 o
   1  -8   5         46.46         46.18         2.83 o
   2  -8   5         47.35         51.01         3.51 o
   3  -8   5        490.82        487.99        16.96 o
   4  -8   5         98.68         92.99         5.10 o
   5  -8   5        139.33        141.21         5.41 o
   6  -8   5        144.61        141.63         6.78 o
   7  -8   5          2.15          4.07         2.38 o
   8  -8   5         22.98         21.98         3.02 o
   9  -8   5          7.32          9.98         3.36 o
  10  -8   5         17.76         16.67         2.81 o
  11  -8   5         31.74         37.84         2.67 o
  12  -8   5          4.05          0.56         2.77 o
  13  -8   5          1.98          6.43         2.89 o
  -8  -7   5          7.70          7.16         6.03 o
  -7  -7   5          6.97          7.03         7.39 o
  -6  -7   5         55.26         48.60        11.69 o
  -5  -7   5         12.55         15.37         4.68 o
  -4  -7   5         19.35         22.73         7.83 o
  -3  -7   5          0.03          3.96         3.45 o
  -2  -7   5        172.00        192.46         6.78 o
  -1  -7   5        211.40        200.94         8.22 o
   0  -7   5        164.72        194.31         5.46 o
   1  -7   5          1.35          4.54         2.61 o
   2  -7   5        823.32        835.88        19.82 o
   3  -7   5        823.90        894.41        19.27 o
   4  -7   5          1.65          6.51         2.37 o
   5  -7   5         14.43         12.30         2.38 o
   6  -7   5          2.13          7.77         2.49 o
   7  -7   5        139.82        145.14         8.40 o
   8  -7   5         51.39         49.07         2.89 o
   9  -7   5         17.40         17.68         2.56 o
  10  -7   5          0.31          0.89         2.80 o
  11  -7   5          0.43          1.40         2.83 o
  12  -7   5         12.33         11.82         2.24 o
  13  -7   5          8.81         11.20         3.05 o
  -7  -6   5         16.91         19.53         5.45 o
  -6  -6   5         80.49         95.41        19.08 o
  -5  -6   5         10.75          9.82         4.24 o
  -4  -6   5        206.33        210.60        13.05 o
  -3  -6   5        204.22        221.35         8.81 o
  -2  -6   5          1.89          4.49         2.96 o
  -1  -6   5          1.00          5.38         3.01 o
   0  -6   5        318.44        349.54         3.95 o
   1  -6   5        433.27        462.13         4.45 o
   2  -6   5       1974.09       2010.20        33.71 o
   3  -6   5        702.94        681.85        10.23 o
   4  -6   5        196.13        196.86         6.35 o
   5  -6   5        153.01        170.58         8.17 o
   6  -6   5        415.37        444.05        14.66 o
   7  -6   5          5.67          5.27         2.98 o
   8  -6   5         50.97         55.55         4.02 o
   9  -6   5         60.74         59.60         3.43 o
  10  -6   5         77.09         78.95         3.99 o
  11  -6   5          0.05          4.40         2.48 o
  12  -6   5         59.97         65.07         3.02 o
  13  -6   5          1.21          5.59         2.71 o
  -9  -5   5          2.69          4.03         8.20 o
  -8  -5   5         25.98         28.31         6.59 o
  -7  -5   5         20.57         27.99         4.57 o
  -6  -5   5        114.23        129.73        10.84 o
  -5  -5   5        104.63        100.03         9.77 o
  -4  -5   5         16.69         12.93         3.19 o
  -3  -5   5          9.29         18.08         3.17 o
  -2  -5   5         90.02        114.28         5.19 o
  -1  -5   5        152.31        187.57         3.67 o
   0  -5   5         13.42         11.28         3.19 o
   1  -5   5       2757.69       3105.48         9.52 o
   2  -5   5         44.21         32.09         2.70 o
   3  -5   5          0.04          4.02         2.75 o
   4  -5   5        604.73        551.62         5.92 o
   5  -5   5        134.52        113.01         4.97 o
   6  -5   5          0.05          0.82         2.59 o
   7  -5   5        418.59        400.86        17.26 o
   8  -5   5        130.35        136.00         3.18 o
   9  -5   5         51.93         62.66         2.93 o
  10  -5   5         29.47         32.08         2.58 o
  11  -5   5         13.08         12.87         2.81 o
  12  -5   5          5.68          8.10         3.05 o
  13  -5   5          3.50          2.77         2.69 o
 -12  -4   5          7.18          8.55         6.15 o
 -11  -4   5         16.85         11.25         7.74 o
 -10  -4   5         29.77         32.18         7.91 o
  -9  -4   5         95.47         98.13         8.79 o
  -8  -4   5        164.01        174.97         8.79 o
  -7  -4   5         54.78         52.04         6.37 o
  -6  -4   5          5.69          4.66         3.41 o
  -5  -4   5        208.94        230.76         9.38 o
  -4  -4   5         74.59        102.93         3.54 o
  -3  -4   5       1260.21       1294.74        26.63 o
  -2  -4   5         45.76         73.75         3.27 o
  -1  -4   5       3992.58       4436.78        24.57 o
   0  -4   5        851.52        904.39         6.47 o
   1  -4   5         12.03         18.31         3.62 o
   2  -4   5         43.53         51.95         7.56 o
   3  -4   5        102.76        105.20         3.41 o
   4  -4   5       2067.70       2269.45        29.07 o
   5  -4   5       2500.12       2630.62        40.81 o
   6  -4   5       1887.86       1948.61        66.68 o
   7  -4   5        523.22        534.01        12.81 o
   8  -4   5          0.02          2.79         3.19 o
   9  -4   5          7.90         10.27         3.03 o
  10  -4   5          5.57          8.69         2.49 o
  11  -4   5          3.11          5.06         2.84 o
  12  -4   5          0.75          1.50         2.78 o
  13  -4   5          0.00          5.06         3.64 o
 -12  -3   5          0.35          3.56         4.66 o
 -11  -3   5         20.16         16.48         4.66 o
 -10  -3   5          1.86          2.75         4.21 o
  -9  -3   5         94.67        108.27         7.39 o
  -8  -3   5          0.22          0.98         4.26 o
  -7  -3   5         77.78         80.96         5.19 o
  -6  -3   5        157.76        161.21         5.75 o
  -5  -3   5        474.00        536.30        21.70 o
  -4  -3   5         56.57         60.80         4.38 o
  -3  -3   5        223.69        264.90        12.64 o
  -2  -3   5         38.20         27.75         2.95 o
  -1  -3   5        948.97       1078.86         5.96 o
   0  -3   5       5598.13       6277.75        63.31 o
   1  -3   5         28.54         20.44         3.34 o
   2  -3   5         14.36          4.87         2.98 o
   3  -3   5          0.10          1.79         2.76 o
   4  -3   5         51.52         83.06        18.93 o
   5  -3   5        196.61        219.78         4.11 o
   6  -3   5         84.72         81.65         3.11 o
   7  -3   5         42.74         46.49         4.64 o
   8  -3   5         50.14         46.59         4.19 o
   9  -3   5         74.49         81.27         3.05 o
  10  -3   5          0.02          2.31         2.82 o
  11  -3   5          0.01          3.43         2.92 o
  12  -3   5          6.52          6.63         3.14 o
 -13  -2   5          3.45          5.45         4.30 o
 -12  -2   5         40.16         35.97         4.43 o
 -11  -2   5         12.90         16.09         4.26 o
 -10  -2   5          0.00         -0.69         3.71 o
  -9  -2   5          0.21          6.54         4.58 o
  -8  -2   5        295.40        281.82        37.81 o
  -7  -2   5          3.53         -0.14         4.56 o
  -6  -2   5          3.79          8.43         3.64 o
  -5  -2   5       1930.71       1957.31       124.55 o
  -4  -2   5       1789.96       1762.44       107.82 o
  -3  -2   5       1367.32       1299.38        53.53 o
  -2  -2   5         29.45         35.93         3.16 o
  -1  -2   5       2032.13       2196.07        53.38 o
   0  -2   5        769.58        829.07         6.07 o
   1  -2   5        411.37        376.40         5.18 o
   2  -2   5       1990.89       2178.14        17.16 o
   3  -2   5       2410.21       2764.36        18.33 o
   4  -2   5       1299.06       1367.79        14.34 o
   5  -2   5         28.79         24.54         2.82 o
   6  -2   5        322.42        308.69         8.02 o
   7  -2   5         12.70         12.29         2.98 o
   8  -2   5         47.14         29.78         3.10 o
   9  -2   5         16.56         17.38         2.91 o
  10  -2   5          0.11          0.45         3.05 o
  11  -2   5          3.95          6.09         3.12 o
  12  -2   5          0.98          0.31         3.26 o
 -13  -1   5          4.16          5.88         4.27 o
 -12  -1   5         10.33          8.88         6.07 o
 -11  -1   5          0.28          1.51         3.65 o
 -10  -1   5        102.88         81.21         9.41 o
  -9  -1   5         36.69         43.35         4.03 o
  -8  -1   5         17.65         14.16         4.40 o
  -7  -1   5        143.22        149.72        13.93 o
  -6  -1   5         38.64         33.19         3.78 o
  -5  -1   5         97.82        105.15         6.90 o
  -4  -1   5        644.35        709.72        50.94 o
  -3  -1   5        663.63        716.57        43.01 o
  -2  -1   5        177.22        214.40         4.70 o
  -1  -1   5       2096.39       2137.88        28.88 o
   0  -1   5        130.96        144.84         3.54 o
   1  -1   5       1038.98       1141.13        17.43 o
   2  -1   5          2.43          6.10         2.59 o
   3  -1   5        261.38        261.65         6.91 o
   4  -1   5         15.17         19.09         2.85 o
   5  -1   5          8.70         10.70         2.84 o
   6  -1   5        143.14        123.98         5.43 o
   7  -1   5          4.30          5.44         2.84 o
   8  -1   5         36.92         37.65         3.96 o
   9  -1   5          0.77          7.16         2.91 o
  10  -1   5         13.96         15.88         3.00 o
  11  -1   5         12.31         18.44         3.45 o
  12  -1   5          0.03          6.93         4.28 o
 -13   0   5          1.20          0.53         4.40 o
 -12   0   5          0.03          3.31         3.92 o
 -11   0   5         16.45         18.65         4.16 o
 -10   0   5          2.43         -1.22         3.90 o
  -9   0   5          2.48          4.21         4.28 o
  -8   0   5          6.27          9.92         3.53 o
  -7   0   5          0.25          4.25         3.44 o
  -6   0   5        202.53        193.04        19.52 o
  -5   0   5       1436.08       1414.46       131.68 o
  -4   0   5         11.66          5.81         3.22 o
  -3   0   5        851.70        906.93        31.07 o
  -2   0   5        313.78        233.00        13.71 o
  -1   0   5         20.66         23.30         4.46 o
   0   0   5       1076.85       1132.29        23.53 o
   1   0   5       1069.09        990.61        28.14 o
   2   0   5          6.37          7.56         3.11 o
   3   0   5         26.50         11.18         2.94 o
   4   0   5          8.00          8.20         2.89 o
   5   0   5         31.68         35.47         3.05 o
   6   0   5         37.05         44.85         3.91 o
   7   0   5         90.06        104.84         5.61 o
   8   0   5         37.96         35.20         3.04 o
   9   0   5          8.56         11.02         3.10 o
  10   0   5         41.30         39.71         3.33 o
  11   0   5          2.06          1.81         3.24 o
 -14   1   5          0.09          3.04         4.04 o
 -13   1   5          0.51          3.08         4.31 o
 -12   1   5          2.11          5.13         4.04 o
 -11   1   5         63.22         65.96         5.98 o
 -10   1   5         20.52         16.64         4.22 o
  -9   1   5        220.68        218.09         7.51 o
  -8   1   5        474.57        458.48        30.36 o
  -7   1   5          9.77         13.38         3.33 o
  -6   1   5        285.28        209.39        16.24 o
  -5   1   5        116.71        129.25         7.79 o
  -4   1   5       1780.81       1886.81        79.47 o
  -3   1   5        622.27        555.03        28.98 o
  -2   1   5        501.00        519.69        19.04 o
  -1   1   5         28.03         28.01         3.52 o
   0   1   5        885.87        853.33        32.84 o
   1   1   5         54.81         52.89         3.00 o
   2   1   5       1827.54       1863.21       118.12 o
   3   1   5          5.03          1.20         2.92 o
   4   1   5        510.19        523.43        21.98 o
   5   1   5          6.57          8.83         3.00 o
   6   1   5        149.12        152.10         9.67 o
   7   1   5          7.19         11.26         2.85 o
   8   1   5         58.54         56.95         3.56 o
   9   1   5          4.34          5.86         2.98 o
  10   1   5          0.71          2.69         3.35 o
  11   1   5          0.31          3.37         3.60 o
 -14   2   5          0.39         -2.83         4.04 o
 -13   2   5          4.95          2.21         4.04 o
 -12   2   5         20.47         23.54         3.19 o
 -11   2   5          0.10          2.91         2.86 o
 -10   2   5        155.72        148.27         5.98 o
  -9   2   5         13.38         14.28         3.19 o
  -8   2   5        285.48        252.40        24.14 o
  -7   2   5         96.00        102.44         7.89 o
  -6   2   5         16.51         13.81         3.22 o
  -5   2   5        668.35        640.15        35.76 o
  -4   2   5         41.07         44.62         3.45 o
  -3   2   5        312.47        281.85        17.13 o
  -2   2   5        244.55        209.15        10.30 o
  -1   2   5         40.98         39.26         3.32 o
   0   2   5       1280.81       1272.94        55.00 o
   1   2   5        809.30        856.54        41.91 o
   2   2   5        492.50        430.42        23.28 o
   3   2   5         14.07         13.77         3.19 o
   4   2   5         45.56         44.77         3.11 o
   5   2   5        496.11        473.33        45.40 o
   6   2   5         70.73         78.78         4.75 o
   7   2   5          1.62          0.37         3.12 o
   8   2   5          0.03          1.47         3.14 o
   9   2   5          0.01          3.08         3.98 o
  10   2   5          3.09          3.73         4.15 o
 -14   3   5         34.43         29.75         4.10 o
 -13   3   5         19.20         20.49         4.04 o
 -12   3   5         31.97         28.43         3.28 o
 -11   3   5          0.01          3.63         2.98 o
 -10   3   5         17.89         20.12         3.17 o
  -9   3   5        133.29        119.13         2.93 o
  -8   3   5         89.77         89.98         4.33 o
  -7   3   5          2.89          8.20         2.94 o
  -6   3   5        101.40         96.35         6.75 o
  -5   3   5         55.49         55.05         3.27 o
  -4   3   5        434.55        424.04        21.19 o
  -3   3   5        285.44        264.87        17.27 o
  -2   3   5         14.86         14.84         3.20 o
  -1   3   5        635.88        592.25        31.65 o
   0   3   5        363.11        368.39        24.59 o
   1   3   5         20.11         27.35         3.11 o
   2   3   5         19.31         16.11         3.07 o
   3   3   5        133.86        142.03         6.24 o
   4   3   5         55.54         58.11         4.75 o
   5   3   5        178.62        183.53        12.48 o
   6   3   5          3.34          6.80         3.25 o
   7   3   5         26.71         28.02         3.13 o
   8   3   5         16.10         16.25         3.32 o
   9   3   5          9.87         11.34         3.20 o
 -14   4   5          8.10          9.32         4.40 o
 -13   4   5          4.65          3.63         3.13 o
 -12   4   5         40.67         41.00         3.24 o
 -11   4   5        168.41        170.03         3.21 o
 -10   4   5        235.62        235.18         3.15 o
  -9   4   5         52.45         69.86         3.07 o
  -8   4   5        435.40        360.86        19.24 o
  -7   4   5        209.42        201.67         7.53 o
  -6   4   5         47.19         40.47         3.36 o
  -5   4   5        194.45        195.24        15.00 o
  -4   4   5         74.36         76.09         3.26 o
  -3   4   5        400.10        400.59        29.19 o
  -2   4   5        492.01        524.81        24.61 o
  -1   4   5         17.34         20.36         3.02 o
   0   4   5          1.49          5.78         3.75 o
   1   4   5         78.68         77.45         4.67 o
   2   4   5          2.83          4.78         2.88 o
   3   4   5         27.48         28.03         3.04 o
   4   4   5         21.42         18.30         2.96 o
   5   4   5         40.19         53.78         3.49 o
   6   4   5         73.98         63.33         4.40 o
   7   4   5         42.27         38.66         3.16 o
   8   4   5          7.14          8.83         3.19 o
   9   4   5          0.00          3.32         3.91 o
 -14   5   5          0.01          2.22         3.12 o
 -13   5   5          3.86          4.62         2.58 o
 -12   5   5         24.73         24.95         2.48 o
 -11   5   5          5.89          3.88         2.44 o
 -10   5   5         13.73         19.43         3.06 o
  -9   5   5         37.61         32.59         2.87 o
  -8   5   5          1.23          2.57         2.72 o
  -7   5   5         36.99         42.26         2.93 o
  -6   5   5          4.52          6.45         2.94 o
  -5   5   5        863.77        881.91        41.65 o
  -4   5   5        447.50        424.94        20.28 o
  -3   5   5        178.97        184.64        11.52 o
  -2   5   5         20.69         22.49         3.22 o
  -1   5   5         20.10         16.53         3.15 o
   0   5   5        104.52         95.67         4.56 o
   1   5   5        147.66        135.91         7.67 o
   2   5   5         89.80         97.83         4.85 o
   3   5   5         65.18         59.51         5.08 o
   4   5   5        225.49        218.84        13.50 o
   5   5   5          4.99          5.20         3.14 o
   6   5   5          2.21          3.99         3.17 o
   7   5   5          0.12          0.76         3.15 o
   8   5   5          0.30          1.32         4.46 o
 -14   6   5         64.36         77.39         6.02 o
 -13   6   5         24.32         18.87         3.02 o
 -12   6   5         15.96         15.20         2.69 o
 -11   6   5          4.66          5.16         3.15 o
 -10   6   5        176.14        167.51         2.92 o
  -9   6   5        177.96        152.71         8.56 o
  -8   6   5        386.35        368.71        16.69 o
  -7   6   5        240.90        224.19         8.04 o
  -6   6   5          0.23          4.21         2.85 o
  -5   6   5         11.65         15.06         3.07 o
  -4   6   5         84.45         73.36         4.88 o
  -3   6   5         11.95         14.90         2.97 o
  -2   6   5         23.74         24.40         2.90 o
  -1   6   5        212.51        213.43        15.41 o
   0   6   5         72.35         78.10         5.64 o
   1   6   5        122.88         96.73         5.84 o
   2   6   5          9.47          8.06         2.92 o
   3   6   5         18.18         18.41         3.04 o
   4   6   5         36.20         39.06         2.89 o
   5   6   5          4.53          5.90         3.14 o
   6   6   5          2.25          2.34         3.37 o
   7   6   5          6.88          9.63         4.90 o
 -14   7   5          5.18          3.90         3.01 o
 -13   7   5          2.44          3.57         2.44 o
 -12   7   5         12.11          9.09         2.88 o
 -11   7   5         25.12         23.71         2.55 o
 -10   7   5         20.04         18.78         2.83 o
  -9   7   5          2.03          7.58         2.32 o
  -8   7   5         67.67         69.95         2.88 o
  -7   7   5          1.63          8.45         2.62 o
  -6   7   5          1.12          2.17         2.73 o
  -5   7   5        281.68        274.94        11.42 o
  -4   7   5         34.22         35.07         2.86 o
  -3   7   5          2.11          4.12         2.79 o
  -2   7   5         13.82         11.53         2.55 o
  -1   7   5        164.92        128.92         7.77 o
   0   7   5         80.73         74.32         4.58 o
   1   7   5         26.10         22.45         2.87 o
   2   7   5         54.84         55.63         4.67 o
   3   7   5         27.38         27.26         3.19 o
   4   7   5          1.75          3.79         3.03 o
   5   7   5          3.57          3.22         3.38 o
   6   7   5          0.26          2.71         4.10 o
 -14   8   5         10.57         11.48         2.61 o
 -13   8   5          0.27          0.81         2.28 o
 -12   8   5          0.08          1.21         2.45 o
 -11   8   5         53.53         49.45         2.41 o
 -10   8   5        160.81        166.03         7.84 o
  -9   8   5         14.90         16.68         2.55 o
  -8   8   5         21.39         26.85         4.64 o
  -7   8   5        106.14        110.83         3.26 o
  -6   8   5        131.22        115.83         3.92 o
  -5   8   5         53.15         47.00         3.33 o
  -4   8   5         57.93         56.88         4.90 o
  -3   8   5        417.04        397.73        21.61 o
  -2   8   5        168.96        138.08         8.23 o
  -1   8   5         71.96         64.14         6.87 o
   0   8   5          4.62         11.98         2.57 o
   1   8   5          3.39          3.74         2.46 o
   2   8   5          4.12          6.15         3.01 o
   3   8   5          0.10          5.24         3.05 o
   4   8   5          0.03          5.38         2.91 o
   5   8   5          1.00          4.24         4.10 o
 -13   9   5          1.99          2.28         2.79 o
 -12   9   5          6.02          7.24         2.79 o
 -11   9   5          3.92          6.16         3.07 o
 -10   9   5         23.23         23.84         2.53 o
  -9   9   5        129.35        129.46         5.94 o
  -8   9   5         57.34         53.11         2.83 o
  -7   9   5         19.84         27.01         2.60 o
  -6   9   5         14.44         20.85         2.94 o
  -5   9   5        144.14        125.31         4.24 o
  -4   9   5          3.56          4.00         4.39 o
  -3   9   5          1.17          1.73         2.81 o
  -2   9   5          4.94          6.92         2.76 o
  -1   9   5          0.98          5.73         2.69 o
   0   9   5         12.97         12.86         2.45 o
   1   9   5          2.98          5.00         2.62 o
   2   9   5         17.94         16.64         2.60 o
   3   9   5          3.45          6.62         3.26 o
   4   9   5          2.75          4.60         7.83 o
 -13  10   5          5.37         13.26         2.85 o
 -12  10   5         17.45         18.74         2.83 o
 -11  10   5          0.71          3.68         3.32 o
 -10  10   5         10.30         16.40         2.70 o
  -9  10   5          5.99          5.52         4.06 o
  -8  10   5         13.71         10.32         2.36 o
  -7  10   5         28.42         25.59         2.08 o
  -6  10   5         45.16         41.09         4.42 o
  -5  10   5         92.26        103.00         5.34 o
  -4  10   5          5.13          4.36         2.72 o
  -3  10   5          1.16         -2.69         2.76 o
  -2  10   5          7.63          4.62         2.60 o
  -1  10   5          0.43          3.26         2.75 o
   0  10   5          2.12          5.97         2.62 o
   1  10   5          4.04         10.15         2.90 o
   2  10   5          0.40          4.67         3.27 o
 -12  11   5          2.16         -1.44         2.83 o
 -11  11   5          0.85          6.07         3.53 o
 -10  11   5          0.33          1.92         2.39 o
  -9  11   5          0.20         -0.58         2.34 o
  -8  11   5         35.60         40.40         2.31 o
  -7  11   5          0.11         -0.08         3.83 o
  -6  11   5          1.13          7.05         2.50 o
  -5  11   5          0.57          6.04         2.46 o
  -4  11   5          9.53         12.05         2.94 o
  -3  11   5          0.28          2.21         2.24 o
  -2  11   5          0.03          3.55         2.19 o
  -1  11   5          0.51          3.06         2.90 o
   0  11   5          0.91         -0.89         2.61 o
 -10  12   5          0.64          2.99         3.53 o
  -9  12   5          3.19          9.32         2.48 o
  -8  12   5          0.46         -1.07         2.34 o
  -7  12   5          1.62          2.62         2.74 o
  -6  12   5          1.22          5.01         2.49 o
  -5  12   5         15.18         11.46         3.83 o
  -4  12   5         24.47         27.74         2.60 o
  -3  12   5          0.03          1.26         2.53 o
  -2  12   5         16.21         16.44         2.56 o
  -7  13   5          0.10         -4.09         2.74 o
  -6  13   5          6.18          7.54         2.88 o
   2 -16   6          0.30          6.16         3.05 o
   3 -16   6          0.09          3.20         2.52 o
   4 -16   6          0.20          4.77         3.15 o
   5 -16   6          5.00          9.38         2.34 o
   6 -16   6          0.27          4.64         2.81 o
   7 -16   6          1.15          4.18         4.07 o
   8 -16   6         13.69         13.51         2.47 o
   9 -16   6         19.00         18.55         2.55 o
  -1 -15   6          3.51          6.19         4.10 o
   0 -15   6         11.67         11.56         3.24 o
   1 -15   6          3.00          1.36         2.76 o
   2 -15   6          2.53          3.42         2.64 o
   3 -15   6          7.38          6.82         2.33 o
   4 -15   6          9.18          8.45         2.74 o
   5 -15   6          4.50          4.88         2.76 o
   6 -15   6         12.25         12.38         2.47 o
   7 -15   6          9.96          3.20         3.21 o
   8 -15   6          9.52          3.65         2.50 o
   9 -15   6          7.00          9.34         3.25 o
  10 -15   6          0.17          3.72         3.40 o
  -2 -14   6         11.70         10.67         4.10 o
  -1 -14   6         20.67         20.07         2.97 o
   0 -14   6          2.40          1.48         2.59 o
   1 -14   6          0.29          4.61         2.18 o
   2 -14   6          2.04         -2.73         2.68 o
   3 -14   6         22.68         27.66         2.74 o
   4 -14   6         12.14         16.09         2.54 o
   5 -14   6         15.33         12.41         2.58 o
   6 -14   6         14.17         19.31         2.44 o
   7 -14   6          1.00          2.61         2.69 o
   8 -14   6          9.98         15.47         2.92 o
   9 -14   6          2.55          1.23         2.65 o
  10 -14   6          2.53          6.31         2.04 o
  11 -14   6          0.11          1.17         3.74 o
  -4 -13   6          1.11          4.03         3.96 o
  -3 -13   6          0.38          2.54         4.10 o
  -2 -13   6         18.24          7.84         4.16 o
  -1 -13   6          3.40          5.21         3.06 o
   0 -13   6          0.59          2.21         2.72 o
   1 -13   6         21.62         20.77         3.56 o
   2 -13   6          5.67          5.47         2.71 o
   3 -13   6         39.86         36.71         2.94 o
   4 -13   6          3.18          6.17         2.44 o
   5 -13   6          8.24         12.57         2.45 o
   6 -13   6         10.39         10.72         2.20 o
   7 -13   6          0.03          6.00         2.27 o
   8 -13   6         46.96         49.74         3.50 o
   9 -13   6         11.22          9.36         2.15 o
  10 -13   6          8.68          6.92         2.23 o
  11 -13   6         27.02         26.85         4.88 o
  12 -13   6          6.93          9.82         2.81 o
  -5 -12   6          0.15         -3.28         3.85 o
  -4 -12   6          5.68          5.54         3.90 o
  -3 -12   6          1.63          6.15         4.31 o
  -2 -12   6         19.57         21.37         3.38 o
  -1 -12   6         21.91         20.29         2.98 o
   0 -12   6          5.29          8.59         2.82 o
   1 -12   6        191.30        184.35        10.64 o
   2 -12   6         36.65         36.83         4.69 o
   3 -12   6         41.27         42.40         2.96 o
   4 -12   6          0.36          1.40         2.58 o
   5 -12   6          0.97          1.18         3.63 o
   6 -12   6          2.17          6.01         2.70 o
   7 -12   6          2.75          5.08         2.15 o
   8 -12   6          8.05         10.71         2.37 o
   9 -12   6         23.99         28.00         2.45 o
  10 -12   6          1.08          5.40         2.18 o
  11 -12   6          6.51          8.37         2.39 o
  12 -12   6          0.05          5.59         2.45 o
  -6 -11   6          0.40          4.37         4.84 o
  -5 -11   6          1.22          1.74         4.10 o
  -4 -11   6         54.90         58.29         8.00 o
  -3 -11   6          1.98         -1.21         3.90 o
  -2 -11   6         54.38         68.13         6.73 o
  -1 -11   6         28.43         35.46         3.17 o
   0 -11   6         14.46         16.06         2.98 o
   1 -11   6        376.30        363.89        23.35 o
   2 -11   6        372.87        411.97        19.98 o
   3 -11   6         15.03         15.09         2.86 o
   4 -11   6          1.95          3.37         2.48 o
   5 -11   6         50.08         57.04         2.60 o
   6 -11   6         23.24         28.63         2.53 o
   7 -11   6         13.51         18.99         2.53 o
   8 -11   6         14.75         18.31         2.23 o
   9 -11   6          5.53         10.71         2.21 o
  10 -11   6         24.52         29.33         2.79 o
  11 -11   6          4.46          7.72         2.78 o
  12 -11   6          1.34          3.70         2.84 o
  13 -11   6          0.91          5.50         2.83 o
  -7 -10   6          3.24          5.61         4.40 o
  -6 -10   6         14.02         19.19         8.79 o
  -5 -10   6          9.74          8.46         4.26 o
  -4 -10   6         47.58         57.86        16.09 o
  -3 -10   6        131.51        125.18        21.28 o
  -2 -10   6        198.04        197.55        15.76 o
  -1 -10   6        175.14        181.45        13.99 o
   0 -10   6         21.92         22.33         3.02 o
   1 -10   6          6.22          7.67         2.97 o
   2 -10   6         50.67         44.04         3.09 o
   3 -10   6        174.76        181.41         5.89 o
   4 -10   6         36.95         40.12         6.04 o
   5 -10   6          0.28          4.48         2.61 o
   6 -10   6        261.21        266.80        11.85 o
   7 -10   6         11.89         11.21         2.50 o
   8 -10   6          0.07          1.66         2.72 o
   9 -10   6          2.17          3.08         3.73 o
  10 -10   6         33.48         39.18         4.46 o
  11 -10   6          5.62          6.44         2.42 o
  12 -10   6         10.48         12.43         3.25 o
  13 -10   6          3.30          5.29         2.76 o
  -8  -9   6          3.51          2.73         5.45 o
  -7  -9   6          1.81          3.80         4.78 o
  -6  -9   6          3.68          3.96         3.75 o
  -5  -9   6          1.68         10.29         4.35 o
  -4  -9   6          0.61          4.41         3.93 o
  -3  -9   6        199.73        195.25        15.14 o
  -2  -9   6          6.70          8.00         3.23 o
  -1  -9   6         28.71         26.34         2.73 o
   0  -9   6         99.30         89.01         3.68 o
   1  -9   6          0.05          4.06         3.03 o
   2  -9   6        107.96        100.84         5.76 o
   3  -9   6         20.80         28.84         2.67 o
   4  -9   6         52.95         57.53         2.82 o
   5  -9   6         10.19         10.23         2.43 o
   6  -9   6          0.80          0.94         3.35 o
   7  -9   6         14.97         14.00         2.12 o
   8  -9   6         59.48         61.80         4.11 o
   9  -9   6         15.73         16.39         2.32 o
  10  -9   6          1.05          0.60         2.72 o
  11  -9   6          3.17          6.87         3.11 o
  12  -9   6          0.87          0.13         2.40 o
  13  -9   6          3.77          2.21         2.76 o
  -8  -8   6          1.33          2.50         5.62 o
  -7  -8   6          0.12          1.29         4.20 o
  -6  -8   6          0.02          2.22         4.03 o
  -5  -8   6         44.31         35.48         4.78 o
  -4  -8   6        150.11        137.86        11.01 o
  -3  -8   6         19.04         22.89         3.34 o
  -2  -8   6          8.63         14.18         3.04 o
  -1  -8   6         13.03         16.46         2.94 o
   0  -8   6         65.67         65.31         2.99 o
   1  -8   6        242.08        229.45         3.67 o
   2  -8   6        283.66        336.08        10.79 o
   3  -8   6         23.33         30.44         2.52 o
   4  -8   6         25.75         22.20         3.05 o
   5  -8   6         71.10         75.59         3.12 o
   6  -8   6          1.30          2.48         2.27 o
   7  -8   6         17.53         16.16         2.53 o
   8  -8   6         79.53         93.31         2.97 o
   9  -8   6         12.32          8.02         2.61 o
  10  -8   6          4.77          6.31         2.68 o
  11  -8   6         15.84         15.01         2.80 o
  12  -8   6          0.02         -0.17         2.40 o
  13  -8   6          0.01          1.57         2.89 o
  -8  -7   6          6.39          5.50         6.21 o
  -7  -7   6         52.42         54.30        11.96 o
  -6  -7   6          0.49          2.11         7.74 o
  -5  -7   6          3.41          4.20         3.94 o
  -4  -7   6         37.62         39.76         3.73 o
  -3  -7   6          7.28         10.72         3.21 o
  -2  -7   6          1.52          5.15         2.76 o
  -1  -7   6        211.10        254.55         4.87 o
   0  -7   6         19.28         18.42         2.90 o
   1  -7   6         18.42         10.38         2.83 o
   2  -7   6         12.08         15.55         2.41 o
   3  -7   6       1462.59       1498.38        30.92 o
   4  -7   6          0.15          1.81         2.53 o
   5  -7   6        596.29        650.64        10.12 o
   6  -7   6        168.50        172.64         6.80 o
   7  -7   6          1.96         10.66         2.84 o
   8  -7   6         79.80         82.33         6.43 o
   9  -7   6          7.74          6.35         2.47 o
  10  -7   6         56.18         50.91         2.81 o
  11  -7   6         16.69         20.40         2.68 o
  12  -7   6          2.85          6.68         2.58 o
  13  -7   6          3.22          3.21         2.89 o
  -8  -6   6         29.43         25.45         9.01 o
  -7  -6   6          4.04          6.26         4.03 o
  -6  -6   6          0.09         -0.80         3.73 o
  -5  -6   6         77.67         71.62         4.81 o
  -4  -6   6        167.83        166.79         7.39 o
  -3  -6   6          8.11          7.11         3.00 o
  -2  -6   6        121.06        129.79         3.42 o
  -1  -6   6          0.16          1.50         2.97 o
   0  -6   6        127.48        107.21         3.23 o
   1  -6   6       2301.94       2401.96        22.54 o
   2  -6   6         17.55         12.59         2.54 o
   3  -6   6        985.89       1060.70        17.31 o
   4  -6   6          0.02          5.76         2.34 o
   5  -6   6          0.44          2.99         2.93 o
   6  -6   6        554.10        544.84        11.55 o
   7  -6   6        150.82        150.15         5.13 o
   8  -6   6        568.77        558.05        12.79 o
   9  -6   6         47.01         41.76         2.85 o
  10  -6   6         11.45         16.33         2.44 o
  11  -6   6         25.39         32.34         2.76 o
  12  -6   6          4.85          0.85         2.30 o
  13  -6   6          1.85          5.69         3.24 o
 -10  -5   6          4.95          9.14         6.03 o
  -9  -5   6          0.57          1.02         5.66 o
  -8  -5   6         95.27         98.83         5.70 o
  -7  -5   6          6.43         12.28         3.93 o
  -6  -5   6         82.35         82.52         4.37 o
  -5  -5   6        191.76        190.14        10.66 o
  -4  -5   6          0.50          2.85         3.05 o
  -3  -5   6        303.43        302.54         4.82 o
  -2  -5   6        691.51        641.96        14.61 o
  -1  -5   6         35.53         26.33         2.83 o
   0  -5   6        101.05        133.45         3.54 o
   1  -5   6       1429.18       1476.30         5.57 o
   2  -5   6          7.90         72.66        17.32 o
   3  -5   6        625.55        624.53        11.05 o
   4  -5   6          0.04          7.23         2.90 o
   5  -5   6         47.93         47.92         2.21 o
   6  -5   6         13.31         15.03         2.54 o
   7  -5   6         14.88         12.11         2.85 o
   8  -5   6        241.95        215.23         6.82 o
   9  -5   6         15.07         10.92         2.50 o
  10  -5   6         67.21         62.69         3.27 o
  11  -5   6         10.87         16.54         2.69 o
  12  -5   6          0.57          6.69         2.96 o
  13  -5   6          1.33         -0.68         3.12 o
 -12  -4   6          0.12          2.63         5.47 o
 -11  -4   6          1.62          6.15         7.74 o
 -10  -4   6         21.28         25.67         7.21 o
  -9  -4   6        798.91        736.30        11.96 o
  -8  -4   6        153.99        146.13         8.44 o
  -7  -4   6         67.93         59.66         4.71 o
  -6  -4   6          0.14          1.57         3.75 o
  -5  -4   6         47.16         55.90         3.36 o
  -4  -4   6        571.54        611.28        20.12 o
  -3  -4   6        670.46        714.45        29.99 o
  -2  -4   6        103.90         94.95         3.14 o
  -1  -4   6         10.65         19.09         3.09 o
   0  -4   6        253.91        240.33         3.43 o
   1  -4   6          1.43          3.17         3.03 o
   2  -4   6         33.32         28.07         2.99 o
   3  -4   6         17.63         32.89         2.94 o
   4  -4   6        503.13        527.43        11.66 o
   5  -4   6          0.04          1.84         2.43 o
   6  -4   6        254.39        268.05         6.61 o
   7  -4   6        108.54         90.21         3.33 o
   8  -4   6         14.74         15.75         2.76 o
   9  -4   6         29.95         36.11         2.89 o
  10  -4   6          1.87          5.75         2.65 o
  11  -4   6          1.52          4.25         2.97 o
  12  -4   6          0.00          3.48         3.00 o
 -12  -3   6         16.44         14.12         4.79 o
 -11  -3   6          1.35          5.47         6.07 o
 -10  -3   6         33.40         34.51         4.04 o
  -9  -3   6          1.78          4.22         4.78 o
  -8  -3   6          0.00          2.79         4.64 o
  -7  -3   6         68.77         69.28         5.99 o
  -6  -3   6        480.71        470.12        15.31 o
  -5  -3   6         98.45        108.33         5.68 o
  -4  -3   6        196.39        210.80        10.28 o
  -3  -3   6        274.85        270.82         8.93 o
  -2  -3   6        596.82        627.80         8.10 o
  -1  -3   6       1557.84       1749.68        21.07 o
   0  -3   6        767.46        917.50         6.82 o
   1  -3   6         24.33         49.82         3.66 o
   2  -3   6        151.39        122.39         2.99 o
   3  -3   6        129.36        175.66         5.30 o
   4  -3   6       2412.35       2390.78        32.48 o
   5  -3   6         64.14         78.00         2.75 o
   6  -3   6        161.51        164.83         2.96 o
   7  -3   6         62.70         69.53         2.90 o
   8  -3   6         17.65         22.10         2.59 o
   9  -3   6         26.29         26.28         2.91 o
  10  -3   6         41.64         36.71         3.09 o
  11  -3   6          0.03          2.87         2.89 o
  12  -3   6          0.33          2.04         3.07 o
 -13  -2   6         15.02         14.94         4.91 o
 -12  -2   6         17.72         18.92         3.98 o
 -11  -2   6          0.04          0.36         4.13 o
 -10  -2   6          0.09          4.83         3.88 o
  -9  -2   6         17.60         16.73         5.03 o
  -8  -2   6        298.63        313.17        34.29 o
  -7  -2   6          5.75          7.15         3.46 o
  -6  -2   6        400.47        428.72        27.54 o
  -5  -2   6        670.91        737.19        40.99 o
  -4  -2   6       1022.03       1140.44        40.46 o
  -3  -2   6        778.12        766.31        78.10 o
  -2  -2   6        493.13        556.56        15.13 o
  -1  -2   6        472.96        548.37         5.84 o
   0  -2   6         21.75         22.33         2.33 o
   1  -2   6        704.43        736.47         7.46 o
   2  -2   6         85.18         99.40         3.71 o
   3  -2   6         95.73        123.91         3.48 o
   4  -2   6       1190.63       1289.43        16.12 o
   5  -2   6          4.59          3.26         3.20 o
   6  -2   6         14.94         18.16         2.48 o
   7  -2   6          1.92          5.85         2.78 o
   8  -2   6         29.39         27.33         2.76 o
   9  -2   6         40.45         44.39         4.37 o
  10  -2   6          0.40         -1.30         2.94 o
  11  -2   6          0.00          2.68         2.97 o
  12  -2   6          0.62         -0.05         3.24 o
 -13  -1   6         19.29         11.20         4.04 o
 -12  -1   6          5.31          7.56         3.85 o
 -11  -1   6          3.64          4.22         5.45 o
 -10  -1   6         60.06         55.87         5.98 o
  -9  -1   6         47.92         56.51         6.77 o
  -8  -1   6          8.85          1.88         3.57 o
  -7  -1   6         49.33         40.94         3.60 o
  -6  -1   6        153.17        145.54         8.73 o
  -5  -1   6       2171.64       2161.43       162.22 o
  -4  -1   6        776.08        825.50        36.88 o
  -3  -1   6        268.89        236.41        20.71 o
  -2  -1   6        388.20        459.79         6.70 o
  -1  -1   6        538.08        562.80         8.78 o
   0  -1   6         30.65         29.41         3.20 o
   1  -1   6        505.47        452.30         8.00 o
   2  -1   6         49.17         43.51         2.63 o
   3  -1   6        254.05        229.84         5.94 o
   4  -1   6          1.47          3.13         2.65 o
   5  -1   6         78.73         98.26         3.00 o
   6  -1   6        128.64        138.58         4.90 o
   7  -1   6          2.04          6.26         2.88 o
   8  -1   6         80.83         80.13         3.63 o
   9  -1   6          1.86          3.06         2.90 o
  10  -1   6          1.69          0.83         2.84 o
  11  -1   6          0.70          0.79         3.19 o
 -13   0   6          0.53         -0.95         4.30 o
 -12   0   6          0.95          6.28         3.78 o
 -11   0   6          1.19          4.00         3.97 o
 -10   0   6          0.81         10.00         3.90 o
  -9   0   6         81.03         61.94         8.20 o
  -8   0   6         58.15         50.32         4.04 o
  -7   0   6        176.15        175.01        15.25 o
  -6   0   6         15.26         22.55         3.35 o
  -5   0   6       1022.43        874.93        68.53 o
  -4   0   6        922.63        905.69        45.87 o
  -3   0   6        823.17        899.82        39.82 o
  -2   0   6        610.33        634.42        21.17 o
  -1   0   6       1007.91       1095.60        30.48 o
   0   0   6        316.62        308.34         6.61 o
   1   0   6        936.57        904.13        35.84 o
   2   0   6        160.87        156.50         5.91 o
   3   0   6         61.07         75.42         2.98 o
   4   0   6        379.19        410.88        16.47 o
   5   0   6         16.56         13.47         2.63 o
   6   0   6        195.76        193.99        10.05 o
   7   0   6        187.90        170.01        10.51 o
   8   0   6         35.61         32.82         3.12 o
   9   0   6         16.69         18.70         2.76 o
  10   0   6          0.16          2.00         3.18 o
  11   0   6          1.98          5.77         3.61 o
 -14   1   6          0.01          0.41         4.04 o
 -13   1   6         11.27         10.31         4.04 o
 -12   1   6         12.60         13.88         3.25 o
 -11   1   6         10.41         11.61         3.98 o
 -10   1   6        165.24        157.79         8.55 o
  -9   1   6        124.49        116.78         6.71 o
  -8   1   6        611.56        622.78        41.65 o
  -7   1   6        343.74        320.78        20.18 o
  -6   1   6        105.42         94.10         7.16 o
  -5   1   6         37.75         30.17         3.07 o
  -4   1   6       2209.89       2152.78       246.71 o
  -3   1   6       1286.23       1404.18        64.82 o
  -2   1   6          3.09         10.40         2.55 o
  -1   1   6          6.06          3.62         2.92 o
   0   1   6       1369.86       1463.17        41.04 o
   1   1   6       1067.36       1169.31        41.79 o
   2   1   6       1341.10       1355.03        62.24 o
   3   1   6          7.33          1.67         3.30 o
   4   1   6        130.90        130.63         6.63 o
   5   1   6          1.19          3.41         2.91 o
   6   1   6         17.86         18.19         2.92 o
   7   1   6         16.09         23.22         2.80 o
   8   1   6          1.16          5.83         2.74 o
   9   1   6          1.00          1.90         2.99 o
  10   1   6          0.05          2.33         3.45 o
 -14   2   6          0.64          1.67         3.98 o
 -13   2   6         24.36         27.20         3.22 o
 -12   2   6          0.01          0.19         3.79 o
 -11   2   6         82.86         91.39         5.09 o
 -10   2   6          0.49          1.82         3.14 o
  -9   2   6        257.90        251.51        14.80 o
  -8   2   6          9.78         11.60         3.10 o
  -7   2   6         96.73         97.22        11.06 o
  -6   2   6         38.59         44.50         3.25 o
  -5   2   6       1218.25       1211.32        63.23 o
  -4   2   6       1535.19       1554.29       104.48 o
  -3   2   6         14.64         14.80         2.79 o
  -2   2   6         46.80         58.43         3.38 o
  -1   2   6        102.34         95.77         6.60 o
   0   2   6        587.94        655.82        28.26 o
   1   2   6        205.11        219.26        10.74 o
   2   2   6         79.28         72.10         4.14 o
   3   2   6        845.57        867.46        46.71 o
   4   2   6         10.35         11.22         2.86 o
   5   2   6        183.76        183.69         9.90 o
   6   2   6         49.95         39.19         2.94 o
   7   2   6         22.81         24.18         2.76 o
   8   2   6          1.16          1.83         2.79 o
   9   2   6          3.67          1.15         3.95 o
  10   2   6          1.30          4.79         3.47 o
 -14   3   6          3.36          0.95         3.92 o
 -13   3   6         36.80         45.76         3.14 o
 -12   3   6          7.57          7.95         2.66 o
 -11   3   6        136.14        162.12         5.08 o
 -10   3   6          9.88         13.44         2.66 o
  -9   3   6        235.81        213.99        12.87 o
  -8   3   6         95.93         89.85         4.80 o
  -7   3   6         27.05         29.71         3.78 o
  -6   3   6        151.82        140.62        13.55 o
  -5   3   6         10.46          9.63         2.42 o
  -4   3   6        237.89        225.27        14.09 o
  -3   3   6         68.68         56.55         2.80 o
  -2   3   6         63.62         45.35         4.44 o
  -1   3   6         67.74         85.51         4.16 o
   0   3   6         51.58         51.00         2.52 o
   1   3   6        155.00        156.27        10.76 o
   2   3   6          0.11          1.98         2.63 o
   3   3   6        215.54        222.80        12.62 o
   4   3   6         18.82         17.65         3.06 o
   5   3   6         36.83         40.63         3.09 o
   6   3   6         34.27         34.49         2.91 o
   7   3   6         92.54         87.75         5.58 o
   8   3   6          4.11          3.19         2.97 o
   9   3   6          6.10          8.09         3.51 o
 -14   4   6         23.23         28.73         3.43 o
 -13   4   6          4.23          5.54         3.04 o
 -12   4   6          2.31          4.40         2.50 o
 -11   4   6          8.73          7.77         2.54 o
 -10   4   6         95.82         96.85         3.05 o
  -9   4   6         47.11         47.34         2.74 o
  -8   4   6        128.62        135.29         5.96 o
  -7   4   6          1.66          3.83         2.58 o
  -6   4   6         15.11          8.66         2.97 o
  -5   4   6         12.81          9.47         2.88 o
  -4   4   6          4.00         12.10         2.77 o
  -3   4   6        752.97        729.29        31.27 o
  -2   4   6         65.53         57.71         2.60 o
  -1   4   6         29.97         22.92         2.99 o
   0   4   6        189.12        212.47        11.85 o
   1   4   6         71.13         88.95         3.66 o
   2   4   6        233.19        222.79        13.30 o
   3   4   6         87.55         81.76         4.26 o
   4   4   6         18.90         23.59         3.01 o
   5   4   6         23.45         27.25         3.06 o
   6   4   6          2.24          8.08         2.91 o
   7   4   6          2.32          1.73         3.09 o
   8   4   6          0.66          2.58         3.28 o
 -14   5   6          0.17          1.07         2.96 o
 -13   5   6          1.20          3.11         3.06 o
 -12   5   6          8.62         12.10         2.83 o
 -11   5   6         37.08         29.62         2.46 o
 -10   5   6        146.69        145.78         8.00 o
  -9   5   6         23.84         22.96         5.51 o
  -8   5   6          3.51          5.19         2.82 o
  -7   5   6          9.39          8.49         2.75 o
  -6   5   6          6.26          9.64         2.49 o
  -5   5   6         53.40         55.73         2.88 o
  -4   5   6          3.96          3.58         2.54 o
  -3   5   6         54.60         61.29         2.87 o
  -2   5   6          0.51          0.77         2.71 o
  -1   5   6         19.24         22.12         3.12 o
   0   5   6        187.56        190.61        10.86 o
   1   5   6        271.47        249.37        17.19 o
   2   5   6         80.85         74.57         3.28 o
   3   5   6          8.55         10.49         2.96 o
   4   5   6          5.00          3.99         2.84 o
   5   5   6         45.70         46.68         3.19 o
   6   5   6          6.90          9.48         3.12 o
   7   5   6          0.09          1.55         3.17 o
 -14   6   6          4.54          7.60         3.03 o
 -13   6   6          2.79          6.01         2.55 o
 -12   6   6          4.56          7.07         2.68 o
 -11   6   6          1.39          4.30         2.50 o
 -10   6   6          5.20         13.20         2.76 o
  -9   6   6          0.59          0.07         2.47 o
  -8   6   6        171.00        184.52         7.49 o
  -7   6   6          0.31          5.56         2.41 o
  -6   6   6        105.22        102.09         7.29 o
  -5   6   6         27.84         32.24         2.75 o
  -4   6   6        137.43        128.20         8.71 o
  -3   6   6          3.76          5.90         3.80 o
  -2   6   6          7.84         11.83         2.57 o
  -1   6   6        151.79        164.36        10.97 o
   0   6   6         55.53         57.86         4.60 o
   1   6   6         17.71         12.22         2.87 o
   2   6   6         81.76         75.87         4.67 o
   3   6   6         13.85          7.97         2.41 o
   4   6   6          4.61          3.34         2.88 o
   5   6   6          3.32          3.63         3.23 o
   6   6   6         16.69         19.81         3.29 o
 -14   7   6         25.77         27.28         2.63 o
 -13   7   6          8.04         10.55         2.50 o
 -12   7   6          2.73          4.80         2.87 o
 -11   7   6          3.40         -0.30         2.49 o
 -10   7   6          6.91          6.20         2.78 o
  -9   7   6         70.80         73.89         3.48 o
  -8   7   6          0.10          3.62         2.28 o
  -7   7   6         10.83         11.04         3.50 o
  -6   7   6        280.96        267.27        11.95 o
  -5   7   6        155.49        155.99         9.22 o
  -4   7   6        451.80        419.92        19.72 o
  -3   7   6         39.27         38.80         3.14 o
  -2   7   6         49.84         57.98         5.25 o
  -1   7   6         77.57         63.31         3.68 o
   0   7   6        177.64        174.15        11.55 o
   1   7   6         26.70         27.60         2.52 o
   2   7   6          7.82          9.91         2.91 o
   3   7   6          0.29          4.32         2.94 o
   4   7   6          0.30          2.09         2.70 o
   5   7   6          2.42          3.78         3.25 o
 -13   8   6          9.23         11.10         2.74 o
 -12   8   6         19.56         25.41         2.79 o
 -11   8   6         25.85         19.59         2.79 o
 -10   8   6          7.52          6.74         3.35 o
  -9   8   6         32.45         36.02         2.89 o
  -8   8   6         61.27         57.99         2.68 o
  -7   8   6          6.56          3.74         2.27 o
  -6   8   6          0.31          2.29         2.55 o
  -5   8   6          0.33          3.31         2.36 o
  -4   8   6          2.85         -2.38         2.51 o
  -3   8   6         44.50         53.24         3.78 o
  -2   8   6          0.00          2.95         2.46 o
  -1   8   6          7.20         10.14         2.77 o
   0   8   6         68.74         69.80         4.92 o
   1   8   6         57.39         63.66         4.92 o
   2   8   6         10.89         22.61         2.94 o
   3   8   6          4.31          5.29         3.05 o
   4   8   6          1.75          0.67         3.13 o
 -13   9   6          2.30          9.78         2.55 o
 -12   9   6          7.00         10.51         3.44 o
 -11   9   6          2.68          4.58         2.44 o
 -10   9   6         18.72         16.18         2.26 o
  -9   9   6          1.11          3.81         2.79 o
  -8   9   6          6.51          8.15         3.02 o
  -7   9   6          5.90          7.83         2.70 o
  -6   9   6         41.90         43.35         2.90 o
  -5   9   6          0.18          7.43         2.59 o
  -4   9   6         36.47         35.45         2.35 o
  -3   9   6          2.17          4.05         3.22 o
  -2   9   6         19.74         21.94         3.40 o
  -1   9   6         22.37         19.40         3.25 o
   0   9   6          9.29         15.39         2.90 o
   1   9   6          0.98          0.83         3.07 o
   2   9   6          0.31          3.86         2.93 o
   3   9   6          0.35          0.88         3.14 o
 -12  10   6          2.04          5.11         2.27 o
 -11  10   6          1.77          3.92         2.41 o
 -10  10   6         21.41         28.83         2.72 o
  -9  10   6          3.87          2.67         2.16 o
  -8  10   6         11.77         15.78         2.50 o
  -7  10   6          7.74          3.49         2.06 o
  -6  10   6          1.66          1.97         3.33 o
  -5  10   6         11.23         14.89         2.45 o
  -4  10   6          2.99          8.01         3.25 o
  -3  10   6          4.39          5.12         2.45 o
  -2  10   6          0.89          0.09         2.44 o
  -1  10   6          0.02          3.79         2.93 o
   0  10   6          0.01          3.22         2.54 o
   1  10   6          1.04          0.79         2.72 o
 -11  11   6         23.19         31.00         2.51 o
 -10  11   6         24.72         30.87         3.33 o
  -9  11   6          8.50         12.30         2.52 o
  -8  11   6          2.79          9.49         2.87 o
  -7  11   6          0.97          0.65         2.42 o
  -6  11   6          0.60         -0.83         2.19 o
  -5  11   6          8.13          7.37         2.51 o
  -4  11   6         25.13         31.25         4.47 o
  -3  11   6         11.35         10.34         2.53 o
  -2  11   6          0.95          6.20         2.79 o
  -1  11   6          0.70          4.15         2.64 o
  -9  12   6          0.34          3.02         2.77 o
  -8  12   6          0.41          3.06         2.77 o
  -7  12   6          2.98          0.90         4.72 o
  -6  12   6          2.58          1.46         2.51 o
  -5  12   6          6.85          9.45         2.29 o
  -4  12   6          0.58          3.45         2.85 o
   2 -16   7          0.07          3.79         2.58 o
   3 -16   7          2.88          8.04         3.18 o
   4 -16   7          0.02          2.72         2.74 o
   5 -16   7          0.39         -0.27         2.50 o
   6 -16   7          4.61          4.80         3.15 o
   7 -16   7          0.02          0.93         2.00 o
   8 -16   7          2.82          7.92         2.23 o
   9 -16   7          5.55          5.95         2.32 o
  -1 -15   7          6.11          5.95         3.76 o
   0 -15   7          2.69          1.98         2.68 o
   1 -15   7          0.03          2.70         2.92 o
   2 -15   7          1.01          5.30         2.83 o
   3 -15   7          2.71          3.94         3.07 o
   4 -15   7          3.33          8.08         2.61 o
   5 -15   7          0.21          2.87         2.70 o
   6 -15   7          2.47          4.71         2.39 o
   7 -15   7         17.79         20.03         2.86 o
   8 -15   7         15.97         16.40         2.23 o
   9 -15   7          0.01          0.72         2.33 o
  10 -15   7          0.83          3.44         3.73 o
  -3 -14   7          1.38         -1.95         4.15 o
  -2 -14   7          9.57          5.81         9.76 o
  -1 -14   7          0.79          0.33         2.69 o
   0 -14   7          0.10          3.55         2.92 o
   1 -14   7          9.54          8.36         2.42 o
   2 -14   7          7.30          7.98         2.63 o
   3 -14   7         19.62         25.73         4.87 o
   4 -14   7         11.31         12.33         3.65 o
   5 -14   7          0.65          3.82         2.64 o
   6 -14   7          5.60          7.79         2.41 o
   7 -14   7          0.98         -1.11         2.17 o
   8 -14   7          6.75          3.74         3.38 o
   9 -14   7          0.45          3.13         3.54 o
  10 -14   7         14.62         12.35         2.17 o
  11 -14   7         24.44         18.46         2.83 o
  -4 -13   7          1.03          3.75         3.90 o
  -3 -13   7          3.10          0.40         4.04 o
  -2 -13   7          0.78          0.38         3.38 o
  -1 -13   7          0.97          2.53         2.47 o
   0 -13   7          7.35          9.59         2.65 o
   1 -13   7          2.00          2.91         2.63 o
   2 -13   7          2.28          7.48         2.21 o
   3 -13   7         16.36         25.69         2.80 o
   4 -13   7         29.79         26.74         2.32 o
   5 -13   7          1.53          1.88         2.03 o
   6 -13   7          1.32          8.08         4.16 o
   7 -13   7          0.52          4.24         3.66 o
   8 -13   7          5.27          2.56         2.18 o
   9 -13   7         10.25         12.99         2.43 o
  10 -13   7         33.38         26.46         2.44 o
  11 -13   7          3.61          4.37         2.28 o
  12 -13   7          0.01          4.88         2.52 o
  -5 -12   7          0.69         -1.53         4.03 o
  -4 -12   7         15.97         14.90         3.97 o
  -3 -12   7          1.85          4.23         3.90 o
  -2 -12   7         19.87         21.62         3.03 o
  -1 -12   7         25.74         19.30         3.06 o
   0 -12   7         61.05         60.71         4.42 o
   1 -12   7         53.16         40.77         3.46 o
   2 -12   7         44.19         52.53         3.93 o
   3 -12   7          5.73          5.84         2.83 o
   4 -12   7          0.30          2.78         2.50 o
   5 -12   7          5.34         13.71         2.72 o
   6 -12   7         14.21         23.36         2.21 o
   7 -12   7         35.44         45.53         3.14 o
   8 -12   7          0.05          2.44         2.53 o
   9 -12   7          0.77          4.98         2.66 o
  10 -12   7          5.52          9.46         2.07 o
  11 -12   7         25.89         20.96         3.69 o
  12 -12   7          9.13         10.58         2.28 o
  -6 -11   7          5.53          3.10         4.46 o
  -5 -11   7          1.91         -1.40         4.35 o
  -4 -11   7          5.66          5.43         4.22 o
  -3 -11   7          0.00         -0.95         3.49 o
  -2 -11   7          0.38          3.92         3.04 o
  -1 -11   7          0.80          1.01         3.08 o
   0 -11   7          5.72          5.94         2.74 o
   1 -11   7         14.05         21.10         4.03 o
   2 -11   7          0.05          1.00         3.40 o
   3 -11   7          2.91          5.47         2.34 o
   4 -11   7          5.26          7.10         2.25 o
   5 -11   7         63.99         54.92         4.18 o
   6 -11   7          4.97          2.91         2.41 o
   7 -11   7          1.29          7.87         2.72 o
   8 -11   7          8.38          9.13         2.17 o
   9 -11   7         26.87         28.10         2.53 o
  10 -11   7         41.64         32.29         2.47 o
  11 -11   7          4.33          7.87         2.45 o
  12 -11   7          1.14          3.20         3.82 o
  -7 -10   7          2.31         -4.57         5.98 o
  -6 -10   7          1.16          6.21         4.96 o
  -5 -10   7          0.28          0.13         4.21 o
  -4 -10   7          0.01         -0.18         3.96 o
  -3 -10   7          3.24          7.84         3.24 o
  -2 -10   7         53.60         54.80         4.14 o
  -1 -10   7          0.12          3.87         2.58 o
   0 -10   7         55.92         72.25         3.81 o
   1 -10   7        111.87        104.18         5.79 o
   2 -10   7          0.07          4.59         4.13 o
   3 -10   7        110.22         96.10         4.34 o
   4 -10   7          2.83          6.61         2.61 o
   5 -10   7         55.69         46.45         2.61 o
   6 -10   7          4.51          6.46         2.50 o
   7 -10   7          0.42          2.77         2.69 o
   8 -10   7         68.12         67.10         5.56 o
   9 -10   7         17.43         17.09         2.39 o
  10 -10   7          4.07          4.33         2.72 o
  11 -10   7          0.12         -0.15         2.67 o
  12 -10   7          5.86          5.48         2.69 o
  13 -10   7          0.71          4.83         2.47 o
  -8  -9   7          0.92          1.57         5.11 o
  -7  -9   7          6.48          6.00         4.63 o
  -6  -9   7         22.31         22.11         5.19 o
  -5  -9   7          9.25         10.45         7.56 o
  -4  -9   7        180.84        177.43        13.93 o
  -3  -9   7         13.19         13.05         3.23 o
  -2  -9   7         50.21         42.94         3.28 o
  -1  -9   7          4.55          8.01         2.82 o
   0  -9   7         34.99         35.80         3.11 o
   1  -9   7         88.77         99.63         4.01 o
   2  -9   7          4.76          6.23         2.66 o
   3  -9   7         15.03         22.56         3.00 o
   4  -9   7        294.26        319.55        10.99 o
   5  -9   7        104.60         93.10         4.70 o
   6  -9   7          6.24          7.07         2.51 o
   7  -9   7         21.58         23.52         2.53 o
   8  -9   7         78.23         73.66         4.39 o
   9  -9   7          3.99          7.97         3.40 o
  10  -9   7         23.01         24.51         2.42 o
  11  -9   7         19.36         17.75         2.39 o
  12  -9   7          2.96          3.60         2.44 o
  13  -9   7          0.41          4.43         2.44 o
  -8  -8   7          0.08          1.30         5.43 o
  -7  -8   7          2.34          0.16         4.85 o
  -6  -8   7          9.02          5.80         7.03 o
  -5  -8   7         30.58         41.46         4.00 o
  -4  -8   7         60.82         62.28         3.60 o
  -3  -8   7         30.86         35.90         3.18 o
  -2  -8   7         14.22         13.35         2.99 o
  -1  -8   7        120.25        139.39         3.12 o
   0  -8   7        210.52        233.23         5.52 o
   1  -8   7          8.31         14.17         2.51 o
   2  -8   7        603.19        579.88         9.67 o
   3  -8   7        343.33        400.63        12.25 o
   4  -8   7         68.22         57.13         5.20 o
   5  -8   7         92.26         97.48         2.75 o
   6  -8   7         13.34         19.52         2.83 o
   7  -8   7         38.85         38.19         2.36 o
   8  -8   7         12.65         12.27         2.87 o
   9  -8   7        194.25        194.31         4.44 o
  10  -8   7         32.01         29.45         2.53 o
  11  -8   7          2.12          4.38         2.64 o
  12  -8   7         56.74         50.25         3.39 o
  13  -8   7         14.20          9.58         2.96 o
  -8  -7   7         14.41         10.82         5.78 o
  -7  -7   7          7.38          8.08         4.82 o
  -6  -7   7          6.88          6.67         3.45 o
  -5  -7   7        128.80        123.37         9.39 o
  -4  -7   7        103.84        102.55         3.47 o
  -3  -7   7         10.90         15.03         3.00 o
  -2  -7   7        219.41        226.01         4.35 o
  -1  -7   7        275.37        258.11         4.92 o
   0  -7   7        356.67        371.37         3.52 o
   1  -7   7          0.67          6.28         2.76 o
   2  -7   7        820.94        895.52         9.90 o
   3  -7   7        938.76       1006.01        19.19 o
   4  -7   7         41.87         40.96         2.90 o
   5  -7   7         48.37         51.41         2.24 o
   6  -7   7         13.26         16.40         2.94 o
   7  -7   7         16.65         18.61         2.51 o
   8  -7   7         21.14         22.13         2.87 o
   9  -7   7         28.29         31.62         2.47 o
  10  -7   7         72.13         63.32         4.80 o
  11  -7   7         32.28         29.97         2.74 o
  12  -7   7          3.63          2.67         2.72 o
  13  -7   7          0.47          1.87         2.26 o
  -9  -6   7          7.35         12.45         6.45 o
  -8  -6   7         29.24         29.59         4.41 o
  -7  -6   7          2.73          6.33         3.70 o
  -6  -6   7         54.80         52.84         3.44 o
  -5  -6   7         46.01         50.50         3.35 o
  -4  -6   7         71.38         65.20         3.21 o
  -3  -6   7          0.13          0.11         3.41 o
  -2  -6   7          0.01          4.41         2.90 o
  -1  -6   7         87.86         85.50         2.99 o
   0  -6   7        149.74        153.42         2.99 o
   1  -6   7       1924.55       2078.85        35.26 o
   2  -6   7         99.59        108.21         2.67 o
   3  -6   7        308.16        362.68         3.73 o
   4  -6   7        217.39        270.17         4.01 o
   5  -6   7        110.69         96.67         2.72 o
   6  -6   7         80.67         73.54         2.98 o
   7  -6   7        324.30        319.10         6.98 o
   8  -6   7        260.65        253.94         9.01 o
   9  -6   7        288.69        257.17         9.90 o
  10  -6   7          0.50          2.17         2.46 o
  11  -6   7          2.21          2.64         2.35 o
  12  -6   7          0.13          4.97         2.70 o
 -11  -5   7         28.85         27.67         5.90 o
 -10  -5   7          2.86          4.31         4.90 o
  -9  -5   7         53.99         48.41         5.15 o
  -8  -5   7         97.85         90.89         8.75 o
  -7  -5   7        224.84        233.01        10.74 o
  -6  -5   7         31.16         35.76         3.36 o
  -5  -5   7        146.25        158.75         3.57 o
  -4  -5   7        173.97        178.51         5.94 o
  -3  -5   7       1060.43       1137.41        36.75 o
  -2  -5   7          8.45         16.39         2.68 o
  -1  -5   7        848.93        957.42         8.37 o
   0  -5   7       6514.17       7176.95        55.37 o
   1  -5   7       1896.49       2122.30        30.15 o
   2  -5   7        361.67        373.41         3.38 o
   3  -5   7        203.51        224.66         3.50 o
   4  -5   7         76.02         82.63         2.80 o
   5  -5   7        281.99        280.01         4.58 o
   6  -5   7         19.17         22.97         2.86 o
   7  -5   7        590.65        536.37         8.30 o
   8  -5   7        195.39        195.27         4.97 o
   9  -5   7        308.84        294.46         8.02 o
  10  -5   7          1.07          0.70         2.49 o
  11  -5   7          0.48         -2.60         2.68 o
  12  -5   7          6.77          8.67         2.86 o
 -12  -4   7          0.73          4.46         4.72 o
 -11  -4   7         21.96         24.27         7.03 o
 -10  -4   7         21.83         24.97         7.03 o
  -9  -4   7         32.43         29.37         5.63 o
  -8  -4   7        122.84        122.88         8.45 o
  -7  -4   7        111.96        125.33         4.16 o
  -6  -4   7         34.18         32.27         3.27 o
  -5  -4   7         62.43         66.19         3.32 o
  -4  -4   7         21.71         25.33         3.13 o
  -3  -4   7        318.03        384.45         9.52 o
  -2  -4   7        809.74        919.16         5.10 o
  -1  -4   7        245.44        267.57         8.68 o
   0  -4   7         26.78         32.87         2.98 o
   1  -4   7        535.89        578.05        10.13 o
   2  -4   7          0.00          3.87         2.48 o
   3  -4   7        210.01        229.00         3.41 o
   4  -4   7          2.43          3.74         3.16 o
   5  -4   7         82.59         89.50         2.70 o
   6  -4   7        198.12        195.54         3.18 o
   7  -4   7         42.49         42.19         2.54 o
   8  -4   7         61.47         53.11         2.97 o
   9  -4   7         22.61         24.35         2.48 o
  10  -4   7         35.79         29.62         2.56 o
  11  -4   7          0.17          0.68         2.86 o
  12  -4   7          2.24          3.65         2.67 o
 -12  -3   7          2.99          3.76         4.27 o
 -11  -3   7          3.24          9.53         4.54 o
 -10  -3   7         80.38         70.44        10.64 o
  -9  -3   7         66.94         65.66        11.69 o
  -8  -3   7        164.01        151.80        10.08 o
  -7  -3   7        437.55        415.59        26.65 o
  -6  -3   7          5.61          6.33         3.29 o
  -5  -3   7        244.23        253.33        12.04 o
  -4  -3   7         10.87         19.58         2.96 o
  -3  -3   7         86.33         81.38         3.87 o
  -2  -3   7       1369.15       1521.71        36.92 o
  -1  -3   7          8.37          7.75         2.69 o
   0  -3   7        192.26        198.45         5.79 o
   1  -3   7         10.91         19.01         5.11 o
   2  -3   7         35.29         67.46         9.98 o
   3  -3   7        531.67        553.47         4.16 o
   4  -3   7        180.13        170.39         3.10 o
   5  -3   7        289.53        307.60         4.40 o
   6  -3   7         55.44         60.39         2.66 o
   7  -3   7         42.89         47.16         2.89 o
   8  -3   7         59.53         49.54         2.85 o
   9  -3   7         81.04         83.80         2.79 o
  10  -3   7          4.73          2.90         2.37 o
  11  -3   7          0.00          0.31         2.90 o
  12  -3   7          0.17          2.96         3.09 o
 -13  -2   7         16.43         16.99         3.92 o
 -12  -2   7          0.93          3.93         3.72 o
 -11  -2   7         42.22         59.91         9.50 o
 -10  -2   7         20.88         21.65         3.96 o
  -9  -2   7        179.84        173.06        19.87 o
  -8  -2   7          3.89          5.73         3.39 o
  -7  -2   7          8.44          9.59         3.22 o
  -6  -2   7         69.99         59.27         5.39 o
  -5  -2   7          0.59          0.91         2.96 o
  -4  -2   7        428.13        478.28        19.54 o
  -3  -2   7       1315.05       1399.96        12.34 o
  -2  -2   7       1229.79       1367.16        33.66 o
  -1  -2   7       2201.74       2399.52        24.87 o
   0  -2   7        236.76        262.88         3.26 o
   1  -2   7          0.19          2.86         2.11 o
   2  -2   7        672.68        658.96         8.13 o
   3  -2   7        524.20        558.57         8.38 o
   4  -2   7         74.18         85.77         2.96 o
   5  -2   7         44.69         44.42         2.53 o
   6  -2   7         22.82         18.54         2.49 o
   7  -2   7          5.27          5.00         2.49 o
   8  -2   7        105.05         98.36         4.52 o
   9  -2   7          6.47          5.87         2.92 o
  10  -2   7          0.09          2.27         2.78 o
  11  -2   7          6.22          7.56         2.80 o
 -13  -1   7          0.21          3.43         3.97 o
 -12  -1   7          4.82          2.97         4.38 o
 -11  -1   7          1.63          3.45         5.98 o
 -10  -1   7          7.08          1.41         4.03 o
  -9  -1   7        221.24        233.70        18.40 o
  -8  -1   7         45.76         46.07         5.88 o
  -7  -1   7         17.80         17.04         3.14 o
  -6  -1   7        184.59        192.78        17.72 o
  -5  -1   7         46.17         54.03         3.07 o
  -4  -1   7        175.97        195.58         5.21 o
  -3  -1   7        530.35        549.01        14.67 o
  -2  -1   7        415.03        442.17        11.17 o
  -1  -1   7        261.20        275.00         4.64 o
   0  -1   7        331.71        337.69        10.51 o
   1  -1   7        285.43        280.45         9.50 o
   2  -1   7        321.94        289.49         7.96 o
   3  -1   7        284.46        252.51         9.19 o
   4  -1   7         52.31         62.76         4.16 o
   5  -1   7          3.47          5.90         2.76 o
   6  -1   7          4.40          8.98         2.78 o
   7  -1   7        192.86        181.33        11.77 o
   8  -1   7         12.35         15.31         3.03 o
   9  -1   7          9.22          6.65         2.77 o
  10  -1   7          1.16          3.81         2.98 o
  11  -1   7          0.04          3.45         3.26 o
 -13   0   7          2.14          2.84         3.90 o
 -12   0   7          0.03          4.38         3.85 o
 -11   0   7         29.78         24.78         9.23 o
 -10   0   7          0.91         -0.90         2.82 o
  -9   0   7         62.66         65.52         4.85 o
  -8   0   7        246.18        214.47        21.22 o
  -7   0   7        514.42        471.37        51.50 o
  -6   0   7        611.98        605.28        39.75 o
  -5   0   7          0.71         -0.81         2.92 o
  -4   0   7        113.82         83.95         5.66 o
  -3   0   7        100.19         93.02         3.07 o
  -2   0   7       1547.44       1654.37        63.93 o
  -1   0   7          9.71          9.35         2.46 o
   0   0   7        406.86        409.55        12.23 o
   1   0   7        376.33        357.71         7.97 o
   2   0   7       2211.51       2395.67       160.65 o
   3   0   7        330.50        401.37        14.42 o
   4   0   7         98.92        117.37         5.53 o
   5   0   7        242.93        252.94        12.19 o
   6   0   7         80.38         75.34         3.93 o
   7   0   7          0.17          2.37         2.97 o
   8   0   7         35.20         32.04         3.52 o
   9   0   7          0.72          0.66         2.73 o
  10   0   7          1.59          0.42         3.10 o
 -14   1   7          1.94          1.31         3.97 o
 -13   1   7         34.42         39.83         4.23 o
 -12   1   7          3.86          1.89         4.40 o
 -11   1   7         66.69         74.45         5.72 o
 -10   1   7         51.86         50.24         2.92 o
  -9   1   7         23.02         20.00         2.97 o
  -8   1   7         59.06         51.82         5.66 o
  -7   1   7         44.74         49.30         4.59 o
  -6   1   7        118.28        116.58         6.65 o
  -5   1   7        234.63        233.60         9.85 o
  -4   1   7         34.86         32.56         2.64 o
  -3   1   7        671.80        707.25        36.79 o
  -2   1   7       1099.95       1168.89        41.22 o
  -1   1   7         36.77         34.62         2.70 o
   0   1   7        170.73        179.87         5.44 o
   1   1   7         51.61         75.13         3.08 o
   2   1   7          8.17         11.58         2.39 o
   3   1   7        128.04        133.52         5.09 o
   4   1   7          8.22         15.06         3.33 o
   5   1   7         19.73         15.12         2.87 o
   6   1   7        123.15        140.96         6.37 o
   7   1   7          1.17          1.33         2.76 o
   8   1   7          1.03          5.42         2.68 o
   9   1   7          1.76          2.70         2.81 o
  10   1   7          0.82          0.12         3.75 o
 -14   2   7          0.01          4.97         4.04 o
 -13   2   7          0.23          2.31         3.97 o
 -12   2   7         20.13         14.50         3.04 o
 -11   2   7         60.94         64.89         3.66 o
 -10   2   7        314.58        287.69        14.75 o
  -9   2   7        284.23        263.77        17.49 o
  -8   2   7         27.32         28.37         3.11 o
  -7   2   7         30.82         25.63         2.77 o
  -6   2   7         29.13         34.76         3.05 o
  -5   2   7          0.21          3.43         2.97 o
  -4   2   7        237.85        213.08        16.87 o
  -3   2   7         34.02         27.16         2.68 o
  -2   2   7        139.69        148.33         9.29 o
  -1   2   7        155.12        135.99         7.24 o
   0   2   7         80.05         93.05         3.20 o
   1   2   7        168.11        180.57         9.30 o
   2   2   7        279.17        254.34        12.55 o
   3   2   7         19.40         15.36         2.88 o
   4   2   7         68.86         63.01         3.43 o
   5   2   7          0.41          2.24         2.75 o
   6   2   7          0.05          5.10         2.77 o
   7   2   7          2.72          2.60         2.81 o
   8   2   7          1.91          4.45         3.14 o
   9   2   7          7.24          6.14         3.82 o
 -14   3   7          2.29          5.52         3.90 o
 -13   3   7          0.01         -0.63         2.60 o
 -12   3   7          2.07          3.66         2.89 o
 -11   3   7         28.22         29.30         2.68 o
 -10   3   7        170.29        157.34         5.27 o
  -9   3   7         28.67         29.15         2.62 o
  -8   3   7        218.94        226.58        14.42 o
  -7   3   7         26.74         39.05         2.80 o
  -6   3   7         74.87         93.20         8.98 o
  -5   3   7         10.70         22.53         2.83 o
  -4   3   7        492.04        548.51        30.46 o
  -3   3   7       1315.46       1353.99        82.90 o
  -2   3   7        390.03        387.81        15.14 o
  -1   3   7          5.62          4.53         3.12 o
   0   3   7         34.34         42.81         3.15 o
   1   3   7        324.75        335.46        17.61 o
   2   3   7         42.23         37.11         2.97 o
   3   3   7          0.58          3.39         2.82 o
   4   3   7        146.37        139.50         8.44 o
   5   3   7         22.03         19.11         2.54 o
   6   3   7          5.00          6.55         2.69 o
   7   3   7          0.05          2.48         2.93 o
   8   3   7          9.59         10.19         3.37 o
 -14   4   7          8.04          8.79         3.15 o
 -13   4   7         19.75         18.84         2.61 o
 -12   4   7         18.94         14.71         2.83 o
 -11   4   7         72.82         87.77         4.68 o
 -10   4   7          4.23          8.93         2.80 o
  -9   4   7         76.49         80.73         6.45 o
  -8   4   7        660.10        615.16        51.91 o
  -7   4   7         90.81         81.40         4.70 o
  -6   4   7          0.02          1.98         3.25 o
  -5   4   7         14.72         14.29         2.34 o
  -4   4   7          0.06          2.66         2.29 o
  -3   4   7          1.18          6.99         2.46 o
  -2   4   7          0.46          1.92         3.00 o
  -1   4   7        132.99        106.11        10.35 o
   0   4   7          0.04          5.54         2.76 o
   1   4   7        240.62        237.59        13.60 o
   2   4   7         15.50         13.46         2.96 o
   3   4   7          0.07          2.92         2.94 o
   4   4   7         17.83         21.59         2.80 o
   5   4   7          4.21          3.62         2.94 o
   6   4   7          2.10          1.14         2.72 o
   7   4   7          0.02         -0.17         3.16 o
 -14   5   7          0.56          3.65         2.62 o
 -13   5   7          1.29          2.98         2.86 o
 -12   5   7         61.44         69.54         2.70 o
 -11   5   7         64.38         58.27         2.67 o
 -10   5   7          3.75          7.00         2.54 o
  -9   5   7         88.18         75.59         2.77 o
  -8   5   7        447.00        433.90        19.95 o
  -7   5   7         86.81         83.42         4.59 o
  -6   5   7         20.96         20.47         2.40 o
  -5   5   7         24.48         25.57         2.40 o
  -4   5   7         12.66         11.25         2.49 o
  -3   5   7        179.96        185.55         8.60 o
  -2   5   7          5.42          7.98         2.99 o
  -1   5   7          9.76         11.63         3.62 o
   0   5   7          3.27          9.16         2.83 o
   1   5   7         45.67         54.24         3.84 o
   2   5   7          0.43          4.78         2.49 o
   3   5   7         14.57         14.46         2.74 o
   4   5   7         26.48         27.19         3.07 o
   5   5   7          8.15          5.98         2.80 o
   6   5   7          2.41          3.30         3.13 o
 -14   6   7          1.07          7.36         2.54 o
 -13   6   7         57.78         70.74         3.35 o
 -12   6   7          4.44          6.34         2.75 o
 -11   6   7         19.04         17.89         2.93 o
 -10   6   7         54.93         49.06         2.84 o
  -9   6   7        200.52        201.71        11.22 o
  -8   6   7          7.28          6.76         3.00 o
  -7   6   7          0.73          1.07         2.54 o
  -6   6   7         16.99         13.72         2.31 o
  -5   6   7          0.69          1.56         2.88 o
  -4   6   7        157.90        138.51         8.43 o
  -3   6   7        357.60        353.62        23.17 o
  -2   6   7         11.81         21.28         2.74 o
  -1   6   7        141.11        121.20         7.33 o
   0   6   7        166.03        170.09         9.48 o
   1   6   7         79.84         63.28         3.68 o
   2   6   7         39.47         35.36         3.01 o
   3   6   7         42.26         40.74         3.48 o
   4   6   7         30.64         33.42         2.97 o
   5   6   7          6.05          4.56         3.15 o
 -13   7   7          0.00          3.13         3.04 o
 -12   7   7          9.78         14.86         2.47 o
 -11   7   7          3.80          2.51         2.23 o
 -10   7   7          0.45         -0.73         2.22 o
  -9   7   7         10.57          8.83         2.45 o
  -8   7   7        321.76        302.85        23.81 o
  -7   7   7         30.30         31.90         2.67 o
  -6   7   7         62.38         58.97         3.26 o
  -5   7   7        652.55        603.34        42.08 o
  -4   7   7        132.89        131.73         9.01 o
  -3   7   7         55.02         49.57         2.80 o
  -2   7   7          2.16          7.76         2.82 o
  -1   7   7         18.05         18.59         3.37 o
   0   7   7          0.93          5.66         2.23 o
   1   7   7         42.47         39.32         4.24 o
   2   7   7          3.42          7.29         2.49 o
   3   7   7          3.70          5.99         2.84 o
   4   7   7          3.98          6.76         3.11 o
 -13   8   7          0.90          1.91         2.77 o
 -12   8   7          0.00          0.99         3.37 o
 -11   8   7          2.43         -0.46         2.53 o
 -10   8   7          7.30         14.28         2.74 o
  -9   8   7          2.22          4.05         2.74 o
  -8   8   7         25.44         23.89         2.97 o
  -7   8   7         78.53         84.79         3.10 o
  -6   8   7          5.22          3.81         2.46 o
  -5   8   7        224.57        225.55        16.25 o
  -4   8   7          9.46         10.94         2.26 o
  -3   8   7          7.09          5.60         2.82 o
  -2   8   7          0.45          5.30         2.68 o
  -1   8   7          0.91          2.26         2.70 o
   0   8   7          1.13          4.47         2.68 o
   1   8   7         25.04         23.08         2.78 o
   2   8   7          0.01          1.22         2.69 o
   3   8   7          0.52         -0.67         3.10 o
 -12   9   7          2.13          3.75         2.53 o
 -11   9   7          8.03         14.09         2.42 o
 -10   9   7          8.47          3.92         3.02 o
  -9   9   7          5.13          2.97         2.21 o
  -8   9   7         79.30         87.29         6.44 o
  -7   9   7          7.27          7.90         3.45 o
  -6   9   7         12.44         21.92         3.41 o
  -5   9   7          0.78         -2.44         2.49 o
  -4   9   7         11.81         14.64         2.31 o
  -3   9   7          0.15          3.55         2.74 o
  -2   9   7          2.67          2.66         2.72 o
  -1   9   7          3.23          2.48         2.90 o
   0   9   7          1.15          3.07         2.36 o
   1   9   7          0.52          4.84         2.61 o
   2   9   7          3.39          3.56         2.78 o
 -11  10   7          8.21          7.83         3.45 o
 -10  10   7         32.02         31.07         2.75 o
  -9  10   7          0.01         -1.14         3.10 o
  -8  10   7          2.56          6.11         3.83 o
  -7  10   7          7.35         13.46         2.77 o
  -6  10   7         53.23         65.43         5.33 o
  -5  10   7         30.61         32.18         3.53 o
  -4  10   7         11.48         20.55         2.76 o
  -3  10   7          7.11          8.42         2.25 o
  -2  10   7          6.55         12.43         3.49 o
  -1  10   7          0.15         -0.16         2.55 o
   0  10   7          0.63          0.76         2.61 o
 -10  11   7         15.32         17.10         3.06 o
  -9  11   7          0.11          3.08         4.49 o
  -8  11   7          5.04          4.72         2.74 o
  -7  11   7          2.55          6.80         2.51 o
  -6  11   7          4.73          7.71         3.81 o
  -5  11   7          4.54          8.34         3.15 o
  -4  11   7          2.38          2.77         2.67 o
  -3  11   7          1.50         -1.22         2.78 o
  -2  11   7          0.57          0.35         2.88 o
   1 -16   8          0.04          3.13         2.61 o
   2 -16   8          0.00          4.72         2.74 o
   3 -16   8          1.17          2.03         2.72 o
   4 -16   8          5.85          9.97         2.56 o
   5 -16   8          1.38         -2.17         2.48 o
   6 -16   8          0.86          0.61         2.21 o
   7 -16   8          6.35          6.82         2.48 o
   8 -16   8          9.51          5.48         2.28 o
  -1 -15   8          0.49          3.45         2.98 o
   0 -15   8          0.94          2.06         2.97 o
   1 -15   8          2.02          5.46         2.85 o
   2 -15   8          1.98          3.82         2.67 o
   3 -15   8          5.74         11.92         3.03 o
   4 -15   8          7.48          4.71         2.44 o
   5 -15   8          7.56         11.52         2.48 o
   6 -15   8          2.14          1.22         2.36 o
   7 -15   8          0.16          0.22         2.20 o
   8 -15   8         10.07         13.46         2.56 o
   9 -15   8         24.42         21.32         3.02 o
  10 -15   8          7.93          8.56         3.20 o
  -3 -14   8          6.94          7.51         4.10 o
  -2 -14   8          0.59          2.61         3.54 o
  -1 -14   8          2.89          2.91         2.39 o
   0 -14   8          0.00          2.72         2.81 o
   1 -14   8          0.72          5.91         2.79 o
   2 -14   8         10.38          8.78         2.41 o
   3 -14   8         16.79         17.72         3.81 o
   4 -14   8         43.66         38.49         3.06 o
   5 -14   8         25.88         28.38         5.05 o
   6 -14   8         31.67         32.00         2.76 o
   7 -14   8          6.18          7.75         3.25 o
   8 -14   8          1.35          2.18         2.55 o
   9 -14   8          7.65          6.55         2.20 o
  10 -14   8          3.28          2.02         1.93 o
  11 -14   8          0.73          6.27         2.74 o
  -4 -13   8          3.65          1.23         5.80 o
  -3 -13   8         14.86         11.72         4.08 o
  -2 -13   8          0.50          1.39         2.79 o
  -1 -13   8          1.13          2.81         2.91 o
   0 -13   8          0.85          1.36         2.81 o
   1 -13   8          0.75          4.14         3.00 o
   2 -13   8          9.02         10.56         2.72 o
   3 -13   8          8.69         10.38         2.48 o
   4 -13   8          5.44         13.30         2.68 o
   5 -13   8          6.06          7.55         2.16 o
   6 -13   8         10.38         11.96         2.61 o
   7 -13   8         31.10         23.15         2.48 o
   8 -13   8         31.98         30.71         2.55 o
   9 -13   8          8.73          8.04         4.16 o
  10 -13   8          8.93          9.06         2.70 o
  11 -13   8         10.30          5.89         2.42 o
  -5 -12   8         24.66         26.92         4.22 o
  -4 -12   8         15.68         20.67         4.40 o
  -3 -12   8          3.45          0.32         3.41 o
  -2 -12   8          2.99          7.13         2.97 o
  -1 -12   8         15.85         20.15         3.58 o
   0 -12   8          1.14          6.63         3.13 o
   1 -12   8          0.01         -0.07         2.67 o
   2 -12   8          6.43          6.25         2.92 o
   3 -12   8        241.87        262.24         8.60 o
   4 -12   8         57.64         62.93         3.17 o
   5 -12   8          4.44          9.84         2.19 o
   6 -12   8          9.13          9.75         2.89 o
   7 -12   8         21.42         23.14         3.73 o
   8 -12   8         21.21         20.06         2.59 o
   9 -12   8         10.00         12.38         2.34 o
  10 -12   8          1.26         -0.53         2.36 o
  11 -12   8          2.39          1.14         3.20 o
  12 -12   8         11.46          8.56         2.85 o
  -7 -11   8          0.13          1.82         4.39 o
  -6 -11   8          6.60          6.31         4.03 o
  -5 -11   8          8.24          8.55         4.31 o
  -4 -11   8          5.16         -1.40         3.83 o
  -3 -11   8          0.03          1.12         3.15 o
  -2 -11   8         27.16         27.12         3.05 o
  -1 -11   8        395.44        371.84        28.81 o
   0 -11   8        648.29        650.00        40.56 o
   1 -11   8         73.63         73.32         2.94 o
   2 -11   8         18.19          8.31         2.87 o
   3 -11   8          3.98         11.03         2.38 o
   4 -11   8         37.18         41.10         2.85 o
   5 -11   8         42.83         46.24         3.25 o
   6 -11   8          1.95          6.63         2.45 o
   7 -11   8         39.50         45.52         3.10 o
   8 -11   8          2.92          5.89         2.18 o
   9 -11   8          0.53          2.42         2.70 o
  10 -11   8         13.35         10.61         2.16 o
  11 -11   8          3.99          0.92         3.13 o
  12 -11   8          0.50          1.35         3.06 o
  -8 -10   8          1.11          3.20         5.15 o
  -7 -10   8          0.05          2.84         4.76 o
  -6 -10   8          0.30         -1.41         7.21 o
  -5 -10   8          0.05          1.44         3.85 o
  -4 -10   8          0.09          1.20         3.26 o
  -3 -10   8          1.36          3.10         2.97 o
  -2 -10   8          0.30          0.48         3.05 o
  -1 -10   8          3.52          8.02         2.76 o
   0 -10   8          4.28          4.57         2.29 o
   1 -10   8        111.36        116.34         4.70 o
   2 -10   8         13.84         17.82         2.35 o
   3 -10   8         45.25         41.61         2.91 o
   4 -10   8          2.05          4.92         2.30 o
   5 -10   8         66.71         53.50         2.78 o
   6 -10   8          0.71          2.82         2.07 o
   7 -10   8          2.64          3.25         2.59 o
   8 -10   8          6.75         11.05         2.38 o
   9 -10   8         19.18         20.78         2.17 o
  10 -10   8         11.42         11.00         2.65 o
  11 -10   8         23.95         17.68         2.36 o
  12 -10   8          1.85          0.49         2.69 o
  -8  -9   8          8.56         11.23         5.70 o
  -7  -9   8         13.20         14.83         4.13 o
  -6  -9   8          0.37          3.68         3.90 o
  -5  -9   8          0.57         -0.61         3.38 o
  -4  -9   8         82.25         81.87         4.16 o
  -3  -9   8         22.36         21.06         2.82 o
  -2  -9   8         42.32         37.93         2.49 o
  -1  -9   8         25.60         24.90         2.90 o
   0  -9   8         16.15         15.72         2.56 o
   1  -9   8         25.16         23.33         2.64 o
   2  -9   8        496.05        505.23        11.50 o
   3  -9   8        124.17        129.06         3.86 o
   4  -9   8         40.05         45.56         2.59 o
   5  -9   8         68.21         70.32         4.82 o
   6  -9   8          6.78         11.32         2.74 o
   7  -9   8         59.02         64.53         2.36 o
   8  -9   8         63.65         75.34         8.23 o
   9  -9   8         10.39         13.55         2.69 o
  10  -9   8         25.22         28.19         2.69 o
  11  -9   8          1.51          7.49         2.65 o
  12  -9   8          5.70          9.35         2.82 o
  -8  -8   8          1.07          0.96         5.63 o
  -7  -8   8         28.71         25.97         4.83 o
  -6  -8   8         89.08         86.08         5.58 o
  -5  -8   8        104.71        100.01         4.39 o
  -4  -8   8        100.23        111.07         3.49 o
  -3  -8   8         35.23         45.31         2.94 o
  -2  -8   8         15.13         15.24         2.79 o
  -1  -8   8         48.52         62.18         2.79 o
   0  -8   8         78.26         81.86         2.75 o
   1  -8   8         73.45         68.03         2.85 o
   2  -8   8        771.55        821.19        16.14 o
   3  -8   8          5.16          4.45         2.96 o
   4  -8   8          1.07          5.61         2.39 o
   5  -8   8          8.24          7.85         2.51 o
   6  -8   8         33.87         38.47         2.87 o
   7  -8   8         25.25         24.30         2.23 o
   8  -8   8          4.57         11.59         2.69 o
   9  -8   8          1.39          7.53         2.15 o
  10  -8   8         58.25         59.62         2.78 o
  11  -8   8         16.40         13.64         2.48 o
  12  -8   8          0.89          4.39         3.30 o
  -8  -7   8         55.75         57.58         4.49 o
  -7  -7   8         10.98         10.23         3.59 o
  -6  -7   8         24.31         26.30         3.18 o
  -5  -7   8         15.75         16.79         3.12 o
  -4  -7   8        185.61        176.69         3.41 o
  -3  -7   8         14.99         15.86         3.25 o
  -2  -7   8         14.24         14.06         3.01 o
  -1  -7   8          3.28          4.89         2.53 o
   0  -7   8        560.46        635.59         6.48 o
   1  -7   8         49.26         47.24         2.61 o
   2  -7   8        426.63        410.45         3.86 o
   3  -7   8        135.06        154.05         2.58 o
   4  -7   8          0.01          0.58         3.31 o
   5  -7   8         40.13         46.64         3.44 o
   6  -7   8         36.79         36.51         2.80 o
   7  -7   8          8.04          4.36         2.83 o
   8  -7   8         44.41         34.75         2.58 o
   9  -7   8         16.37         13.41         2.72 o
  10  -7   8         50.32         40.75         3.44 o
  11  -7   8         27.60         19.51         2.45 o
  12  -7   8         10.26         10.71         2.82 o
 -11  -6   8          1.11          2.64        12.84 o
 -10  -6   8          0.13          1.91         5.34 o
  -9  -6   8         44.76         41.47         5.20 o
  -8  -6   8        230.62        217.89        14.09 o
  -7  -6   8        381.95        370.89        19.42 o
  -6  -6   8        450.82        426.14        16.93 o
  -5  -6   8         84.81         90.79         3.05 o
  -4  -6   8         40.70         42.58         3.08 o
  -3  -6   8        650.81        669.45        12.89 o
  -2  -6   8         30.73         43.04         2.85 o
  -1  -6   8        956.78        998.35         5.13 o
   0  -6   8        691.81        770.28         4.13 o
   1  -6   8        126.69        110.25         3.01 o
   2  -6   8        665.41        729.14        10.64 o
   3  -6   8          2.67          0.33         3.15 o
   4  -6   8          1.71          3.09         2.79 o
   5  -6   8          0.35          2.95         3.24 o
   6  -6   8        111.00        111.05         3.01 o
   7  -6   8        129.25        129.23         2.74 o
   8  -6   8          3.95          2.26         2.49 o
   9  -6   8         28.33         27.44         3.35 o
  10  -6   8          0.10          4.55         2.70 o
  11  -6   8          0.15          3.24         2.78 o
  12  -6   8          5.30          6.01         2.72 o
 -11  -5   8          0.30          2.17         4.90 o
 -10  -5   8          9.06          7.31         4.60 o
  -9  -5   8         30.20         33.55         5.36 o
  -8  -5   8         15.48         17.30         3.74 o
  -7  -5   8        501.09        482.84        13.71 o
  -6  -5   8         31.48         36.08         3.19 o
  -5  -5   8         49.31         48.71         2.98 o
  -4  -5   8          5.73          8.08         2.90 o
  -3  -5   8         32.14         38.35         2.89 o
  -2  -5   8         55.69         58.68         2.74 o
  -1  -5   8        270.12        248.62         4.81 o
   0  -5   8        265.04        323.16         3.49 o
   1  -5   8         19.85         21.47         2.50 o
   2  -5   8          0.25          4.69         2.69 o
   3  -5   8         48.76         48.77         2.45 o
   4  -5   8          0.76          1.44         2.37 o
   5  -5   8          7.35         10.97         2.73 o
   6  -5   8         92.30         89.48         2.64 o
   7  -5   8         27.38         35.22         2.81 o
   8  -5   8         48.68         48.26         2.68 o
   9  -5   8          3.62          2.65         2.70 o
  10  -5   8          9.29          8.84         2.64 o
  11  -5   8          0.20         -0.16         2.59 o
  12  -5   8          1.33          4.37         2.83 o
 -12  -4   8          0.91          2.02         4.73 o
 -11  -4   8          1.54          5.24         4.65 o
 -10  -4   8         44.61         39.74         7.21 o
  -9  -4   8         16.91         12.31         7.03 o
  -8  -4   8         19.55         19.88         3.17 o
  -7  -4   8         12.65         11.76         3.18 o
  -6  -4   8         25.56         24.62         3.03 o
  -5  -4   8        203.34        197.23         8.15 o
  -4  -4   8          3.61          9.03         2.87 o
  -3  -4   8        937.37        950.63        20.15 o
  -2  -4   8        134.19        141.74         3.01 o
  -1  -4   8         35.56         28.44         2.57 o
   0  -4   8        423.87        481.84         3.74 o
   1  -4   8         11.75          5.78         2.15 o
   2  -4   8        980.12        998.96        11.30 o
   3  -4   8         82.12         99.20         2.94 o
   4  -4   8        540.98        498.51         8.89 o
   5  -4   8         97.02         89.75         2.88 o
   6  -4   8        288.95        275.26         6.12 o
   7  -4   8          0.14          3.27         2.48 o
   8  -4   8          1.99          3.10         2.38 o
   9  -4   8         32.19         32.94         2.84 o
  10  -4   8          2.87          4.40         2.28 o
  11  -4   8          1.23          6.27         2.82 o
  12  -4   8          0.82          4.88         2.98 o
 -12  -3   8          2.61          5.40         3.85 o
 -11  -3   8         29.09         28.68         4.84 o
 -10  -3   8         22.17         24.03         4.26 o
  -9  -3   8          0.20         -0.03         3.58 o
  -8  -3   8          5.02          9.30         3.13 o
  -7  -3   8          0.97          4.93         2.92 o
  -6  -3   8        210.98        200.54        13.12 o
  -5  -3   8        695.21        689.55        57.40 o
  -4  -3   8         48.32         55.99         2.83 o
  -3  -3   8        610.90        713.31        10.28 o
  -2  -3   8        502.08        580.76        10.66 o
  -1  -3   8        143.22        160.39         3.23 o
   0  -3   8        635.49        667.34         5.97 o
   1  -3   8        112.96        149.31         2.97 o
   2  -3   8         23.98         20.36         2.39 o
   3  -3   8        115.40        119.60         4.29 o
   4  -3   8        140.62        149.68         4.72 o
   5  -3   8          3.30          8.70         2.14 o
   6  -3   8         82.49        103.18         3.01 o
   7  -3   8         59.45         59.10         2.87 o
   8  -3   8          0.08          4.68         2.41 o
   9  -3   8          6.87          8.31         2.59 o
  10  -3   8          2.53          3.93         2.47 o
  11  -3   8          0.31          2.71         2.78 o
 -13  -2   8          2.76          6.86         3.97 o
 -12  -2   8          7.22         10.12         3.85 o
 -11  -2   8          0.03          2.37         3.85 o
 -10  -2   8        106.34        123.06        11.43 o
  -9  -2   8          2.15          4.19         3.09 o
  -8  -2   8        641.94        627.95        48.96 o
  -7  -2   8        514.75        509.74        49.60 o
  -6  -2   8         24.98         27.25         2.99 o
  -5  -2   8         34.14         30.58         3.02 o
  -4  -2   8         73.65         63.58         3.42 o
  -3  -2   8          6.30         13.67         2.25 o
  -2  -2   8        275.89        297.50        11.45 o
  -1  -2   8        122.88        163.13         4.85 o
   0  -2   8         31.00         35.08         4.33 o
   1  -2   8        284.78        252.49         4.60 o
   2  -2   8         34.96         54.02         2.55 o
   3  -2   8          2.78          3.66         2.41 o
   4  -2   8         95.67         89.18         2.66 o
   5  -2   8        371.65        352.54        10.31 o
   6  -2   8         27.54         31.31         2.92 o
   7  -2   8        103.20        110.63         3.01 o
   8  -2   8         45.23         59.83         2.98 o
   9  -2   8          2.11         -0.48         2.63 o
  10  -2   8          0.51         -0.05         2.70 o
  11  -2   8          2.01          1.47         3.12 o
 -13  -1   8          1.79          5.20         3.96 o
 -12  -1   8          5.87         11.24         3.97 o
 -11  -1   8          5.48         -1.41         3.78 o
 -10  -1   8          5.42         10.98         3.31 o
  -9  -1   8         13.05          8.94         3.24 o
  -8  -1   8        465.14        473.40        33.99 o
  -7  -1   8          0.49          2.55         3.03 o
  -6  -1   8        100.48        102.57         9.14 o
  -5  -1   8          0.03          1.44         3.00 o
  -4  -1   8        181.89        155.74         8.94 o
  -3  -1   8        139.43        167.32         6.32 o
  -2  -1   8        163.18        126.76         7.39 o
  -1  -1   8        278.03        314.71         6.32 o
   0  -1   8        256.24        213.55         4.13 o
   1  -1   8         44.35         50.67         3.30 o
   2  -1   8         78.00        102.75         4.75 o
   3  -1   8        244.93        238.87         9.04 o
   4  -1   8          9.93         12.17         2.68 o
   5  -1   8         45.11         44.12         2.91 o
   6  -1   8         22.61         29.24         2.86 o
   7  -1   8        130.76        125.90        10.24 o
   8  -1   8          3.94          3.27         2.72 o
   9  -1   8          0.03          3.95         3.03 o
  10  -1   8          7.24          7.05         2.87 o
 -13   0   8         15.58         14.85         5.98 o
 -12   0   8          6.82         11.21         3.85 o
 -11   0   8          0.48          2.44         3.27 o
 -10   0   8         45.58         52.27         4.09 o
  -9   0   8          0.86          2.82         3.24 o
  -8   0   8         14.21         18.41         3.05 o
  -7   0   8        289.96        295.43        22.03 o
  -6   0   8        118.42        114.82         7.26 o
  -5   0   8        258.69        256.35         5.69 o
  -4   0   8         14.22          8.99         2.51 o
  -3   0   8         12.77         18.79         2.55 o
  -2   0   8          1.93          2.82         2.54 o
  -1   0   8         57.25         60.37         2.64 o
   0   0   8        101.99        120.46         3.14 o
   1   0   8         34.76         32.08         3.91 o
   2   0   8        251.20        270.85         6.92 o
   3   0   8         55.30         49.42         2.95 o
   4   0   8        130.30        121.61         4.72 o
   5   0   8          8.67         10.15         2.49 o
   6   0   8         26.10         29.79         2.85 o
   7   0   8          6.72          7.25         2.73 o
   8   0   8         16.90         17.43         3.21 o
   9   0   8          4.04          6.32         2.74 o
  10   0   8          0.56          4.89         3.15 o
 -13   1   8          3.03          4.08         3.32 o
 -12   1   8         14.75          9.94         3.24 o
 -11   1   8          0.87          3.52         2.66 o
 -10   1   8        243.38        262.30        20.74 o
  -9   1   8         36.98         42.80         4.16 o
  -8   1   8          0.06          0.83         2.85 o
  -7   1   8        171.24        155.42        18.20 o
  -6   1   8         12.66         17.42         3.03 o
  -5   1   8          0.01          5.99         2.64 o
  -4   1   8         62.81         67.52         5.76 o
  -3   1   8         51.79         50.99         2.82 o
  -2   1   8         61.07         60.26         3.84 o
  -1   1   8         54.45         80.76         3.07 o
   0   1   8          0.05          2.11         2.87 o
   1   1   8         70.62         79.56         3.88 o
   2   1   8          0.13          1.90         2.43 o
   3   1   8          2.78          5.26         2.80 o
   4   1   8          6.64          7.18         2.74 o
   5   1   8         30.05         27.26         2.74 o
   6   1   8          1.79          0.82         3.20 o
   7   1   8         48.96         45.74         4.68 o
   8   1   8          6.15          4.71         3.27 o
   9   1   8          1.78          2.74         2.78 o
 -14   2   8          0.75          8.59         3.97 o
 -13   2   8         18.51         24.16         5.08 o
 -12   2   8          8.54          8.70         2.39 o
 -11   2   8          2.49          5.43         2.87 o
 -10   2   8         10.53         16.35         2.90 o
  -9   2   8        117.30        126.00        12.59 o
  -8   2   8        402.76        395.25        41.96 o
  -7   2   8         14.12         15.36         3.01 o
  -6   2   8         91.23         85.71         3.12 o
  -5   2   8         40.23         48.37         2.85 o
  -4   2   8         60.26         67.77         5.25 o
  -3   2   8         20.32         22.60         4.11 o
  -2   2   8         76.53         84.75         5.15 o
  -1   2   8          4.74          7.78         2.36 o
   0   2   8         33.81         44.31         2.74 o
   1   2   8          5.52         11.28         2.83 o
   2   2   8        141.28        135.02         7.34 o
   3   2   8          4.17          4.91         2.78 o
   4   2   8         23.73         30.56         2.49 o
   5   2   8         54.61         46.26         3.83 o
   6   2   8         23.58         16.26         4.14 o
   7   2   8          0.50          4.33         2.92 o
   8   2   8          5.27          7.65         2.88 o
 -14   3   8          1.56          1.58         3.42 o
 -13   3   8          2.87          6.36         3.04 o
 -12   3   8          0.00         -1.94         2.91 o
 -11   3   8         13.40         17.17         3.12 o
 -10   3   8         31.43         28.65         2.91 o
  -9   3   8        542.39        506.58        36.73 o
  -8   3   8        313.44        298.73        25.89 o
  -7   3   8         29.48         32.51         3.60 o
  -6   3   8         32.17         35.85         3.12 o
  -5   3   8          5.27          7.48         2.49 o
  -4   3   8         20.04         21.37         2.51 o
  -3   3   8         53.02         54.86         3.09 o
  -2   3   8         82.84         82.51         2.69 o
  -1   3   8          0.38          3.76         2.29 o
   0   3   8         49.48         53.98         2.74 o
   1   3   8        129.38        124.05         7.87 o
   2   3   8         76.75         53.67         2.49 o
   3   3   8         90.05         84.62         7.13 o
   4   3   8          5.64          7.47         2.72 o
   5   3   8          0.19          4.12         2.77 o
   6   3   8         34.92         38.17         3.40 o
   7   3   8         11.17         10.83         2.90 o
   8   3   8          9.90         11.81         3.22 o
 -14   4   8          0.61          2.80         3.12 o
 -13   4   8          3.40          5.71         2.61 o
 -12   4   8          0.29          8.65         2.76 o
 -11   4   8          2.42          6.82         3.00 o
 -10   4   8          8.81          6.22         2.78 o
  -9   4   8          6.24          8.95         2.85 o
  -8   4   8        160.26        145.87        16.78 o
  -7   4   8         88.45         83.10         7.23 o
  -6   4   8         65.16         55.20         3.38 o
  -5   4   8          0.67          5.94         2.91 o
  -4   4   8          0.00          5.24         2.42 o
  -3   4   8         71.73         79.81         6.26 o
  -2   4   8          3.84         13.02         3.50 o
  -1   4   8        155.72        161.63         8.08 o
   0   4   8        232.46        206.75        12.07 o
   1   4   8        182.40        188.91        12.69 o
   2   4   8         10.76         12.64         2.89 o
   3   4   8         29.17         31.12         2.76 o
   4   4   8          8.66          8.16         2.52 o
   5   4   8         14.28         19.50         2.96 o
   6   4   8          2.84          4.44         2.99 o
   7   4   8          0.09         -1.01         3.14 o
 -13   5   8         18.71         20.64         3.17 o
 -12   5   8          1.18          4.55         2.45 o
 -11   5   8         26.11         28.00         3.68 o
 -10   5   8          1.38          1.96         2.72 o
  -9   5   8         29.33         31.95         3.18 o
  -8   5   8         30.05         37.28         4.31 o
  -7   5   8         21.14         19.05         2.84 o
  -6   5   8          3.09          5.56         2.31 o
  -5   5   8         23.46         22.98         3.10 o
  -4   5   8        180.87        170.19         9.92 o
  -3   5   8         43.14         54.53         6.02 o
  -2   5   8        168.15        155.58        12.11 o
  -1   5   8          3.17          0.78         2.98 o
   0   5   8         60.58         68.90         3.63 o
   1   5   8          3.40          7.21         2.39 o
   2   5   8         28.44         20.61         2.99 o
   3   5   8          8.63         10.83         2.81 o
   4   5   8          5.16          6.83         2.76 o
   5   5   8          0.40          3.40         3.07 o
   6   5   8          0.29          5.43         2.99 o
 -13   6   8          0.77          1.82         2.90 o
 -12   6   8          0.00          2.98         2.81 o
 -11   6   8         56.55         59.47         4.02 o
 -10   6   8         24.84         32.98         4.06 o
  -9   6   8          7.46          6.87         2.45 o
  -8   6   8          1.08          2.67         2.26 o
  -7   6   8         20.40         23.03         2.52 o
  -6   6   8         17.45         10.73         2.29 o
  -5   6   8         72.36         61.53         2.79 o
  -4   6   8         35.49         30.71         3.33 o
  -3   6   8         32.53         32.22         2.91 o
  -2   6   8        102.21         92.16         4.67 o
  -1   6   8         85.67         84.72         4.02 o
   0   6   8        177.58        192.89        15.20 o
   1   6   8          6.51          5.39         2.38 o
   2   6   8          0.22          2.07         2.65 o
   3   6   8          6.11          5.83         2.42 o
   4   6   8          0.24          2.56         2.77 o
   5   6   8          2.60          6.86         3.19 o
 -13   7   8          0.91         -2.10         2.54 o
 -12   7   8         29.46         32.70         2.58 o
 -11   7   8         53.45         46.59         2.85 o
 -10   7   8         10.82         14.70         2.49 o
  -9   7   8         53.66         54.57         2.87 o
  -8   7   8          1.16          2.35         2.24 o
  -7   7   8          1.94          0.78         2.72 o
  -6   7   8          0.93         -1.25         2.51 o
  -5   7   8          0.07          7.95         2.47 o
  -4   7   8         11.44         12.66         2.28 o
  -3   7   8          1.80          2.44         2.26 o
  -2   7   8         11.15         10.68         3.28 o
  -1   7   8          2.60          1.17         2.72 o
   0   7   8          0.19          3.38         2.41 o
   1   7   8          0.06          8.12         3.74 o
   2   7   8          0.25          4.51         2.64 o
   3   7   8         11.22         17.50         2.97 o
 -12   8   8          0.19          5.93         2.74 o
 -11   8   8         23.27         23.41         2.51 o
 -10   8   8          5.08         11.79         3.73 o
  -9   8   8         11.51          8.81         2.97 o
  -8   8   8          0.00          4.55         2.15 o
  -7   8   8          3.84         -0.54         2.35 o
  -6   8   8         50.78         44.44         2.77 o
  -5   8   8          0.12         -0.37         2.76 o
  -4   8   8          3.46          2.07         2.81 o
  -3   8   8         29.93         30.48         3.45 o
  -2   8   8          0.00         -0.63         2.77 o
  -1   8   8          2.44          5.62         2.47 o
   0   8   8          0.11          4.63         2.67 o
   1   8   8          0.11          4.35         2.83 o
   2   8   8          3.20          5.76         2.93 o
 -11   9   8          1.07          2.04         2.41 o
 -10   9   8          4.36          2.19         2.26 o
  -9   9   8          1.13          0.81         2.72 o
  -8   9   8         25.79         32.54         2.46 o
  -7   9   8         26.27         18.25         2.21 o
  -6   9   8          5.28          8.70         2.18 o
  -5   9   8         44.52         48.51         4.79 o
  -4   9   8         21.65         19.65         2.83 o
  -3   9   8          1.90          0.70         2.69 o
  -2   9   8          5.94         13.97         2.72 o
  -1   9   8          0.02         -0.96         2.48 o
   0   9   8          3.86          3.30         2.79 o
 -10  10   8          0.56          2.84         2.74 o
  -9  10   8         12.11         15.29         3.12 o
  -8  10   8         13.25         16.59         2.67 o
  -7  10   8          1.68          6.95         2.76 o
  -6  10   8          9.55         15.61         2.50 o
  -5  10   8          1.27          3.23         3.43 o
  -4  10   8          4.12          3.08         2.33 o
  -3  10   8          4.37          4.75         2.74 o
  -2  10   8          0.94          3.42         2.53 o
  -8  11   8          0.00         -1.44         2.81 o
  -7  11   8         19.64         19.12         2.83 o
  -6  11   8          7.90         17.35         2.83 o
  -5  11   8          0.17          4.20         3.47 o
   1 -16   9          0.04          1.26         2.56 o
   2 -16   9          2.65          2.23         2.52 o
   3 -16   9          9.89          8.24         2.51 o
   4 -16   9          9.96         11.40         2.79 o
   5 -16   9          2.20          0.47         2.76 o
   6 -16   9          2.86          4.02         2.47 o
   7 -16   9          0.48          3.60         2.72 o
   8 -16   9          0.46         -0.35         2.85 o
  -1 -15   9          0.01          3.12         3.19 o
   0 -15   9          1.49          4.71         2.87 o
   1 -15   9          0.26          7.61         2.79 o
   2 -15   9          0.91          2.74         2.68 o
   3 -15   9          1.84          5.47         2.38 o
   4 -15   9          2.79          2.53         2.74 o
   5 -15   9          2.31          3.25         2.39 o
   6 -15   9         10.55         11.63         2.04 o
   7 -15   9          0.31          1.61         2.68 o
   8 -15   9          0.29          4.46         2.22 o
   9 -15   9          0.02          1.03         3.10 o
  10 -15   9          0.34          5.78         3.10 o
  -3 -14   9          8.00          6.88         4.15 o
  -2 -14   9          1.07          3.18         3.20 o
  -1 -14   9         18.60         16.68         2.66 o
   0 -14   9         21.18         19.44         3.48 o
   1 -14   9          2.16          7.23         2.87 o
   2 -14   9         16.75         15.53         2.40 o
   3 -14   9          0.10          3.19         2.39 o
   4 -14   9         22.08         21.63         2.47 o
   5 -14   9          0.08          1.30         2.71 o
   6 -14   9         23.65         23.26         2.47 o
   7 -14   9          0.11          0.88         2.23 o
   8 -14   9          0.02          1.22         2.56 o
   9 -14   9          0.00          0.00         2.66 o
  10 -14   9          0.73          4.59         2.43 o
  -4 -13   9          0.28         -1.39         4.10 o
  -3 -13   9          9.76         14.84         3.52 o
  -2 -13   9          7.72          5.28         3.01 o
  -1 -13   9          1.34          1.70         2.70 o
   0 -13   9          6.66         10.01         2.78 o
   1 -13   9         19.29         16.51         2.45 o
   2 -13   9        139.10        124.41         7.92 o
   3 -13   9        105.09         99.37         5.53 o
   4 -13   9          1.71          3.92         2.61 o
   5 -13   9         51.91         52.26         5.15 o
   6 -13   9          0.74          5.17         2.84 o
   7 -13   9          9.50         12.32         2.31 o
   8 -13   9          5.02          4.71         2.57 o
   9 -13   9          0.78          5.30         2.15 o
  10 -13   9          0.05          1.65         2.36 o
  11 -13   9          1.30          9.02         2.73 o
  -6 -12   9         12.56          2.81         6.15 o
  -5 -12   9          1.56          3.21         4.16 o
  -4 -12   9          0.07          5.74         3.90 o
  -3 -12   9          1.20          0.95         3.19 o
  -2 -12   9          0.58          1.30         2.76 o
  -1 -12   9          0.04          1.03         2.38 o
   0 -12   9         12.62         18.22         2.85 o
   1 -12   9          0.03          7.90         2.74 o
   2 -12   9          2.69          1.04         2.78 o
   3 -12   9        100.74         81.51         3.66 o
   4 -12   9         25.68         32.44         2.54 o
   5 -12   9          0.00         -0.15         2.38 o
   6 -12   9          3.37          2.90         2.61 o
   7 -12   9          3.47          4.03         2.57 o
   8 -12   9          7.67          9.93         2.15 o
   9 -12   9         17.55         20.18         2.77 o
  10 -12   9          0.70          6.18         2.72 o
  11 -12   9          0.32          2.93         2.38 o
  -7 -11   9          0.75          1.74         4.40 o
  -6 -11   9          9.65          8.31         4.26 o
  -5 -11   9          9.46         14.21         4.31 o
  -4 -11   9          0.18         -0.10         3.29 o
  -3 -11   9         58.73         59.47         3.19 o
  -2 -11   9         11.48         15.75         3.29 o
  -1 -11   9         66.19         59.82         3.99 o
   0 -11   9          8.86          9.09         2.31 o
   1 -11   9          2.17          2.66         2.68 o
   2 -11   9         49.68         37.94         2.68 o
   3 -11   9         23.31         22.15         3.00 o
   4 -11   9          3.33          3.45         4.06 o
   5 -11   9        187.55        180.85         4.82 o
   6 -11   9         27.50         28.98         2.36 o
   7 -11   9         10.44          8.38         2.41 o
   8 -11   9          3.15          5.43         2.13 o
   9 -11   9          4.04          3.24         3.14 o
  10 -11   9          1.94          7.49         2.64 o
  11 -11   9          0.04          3.02         2.90 o
  12 -11   9          0.14          2.09         2.53 o
  -8 -10   9         14.68         13.54         5.22 o
  -7 -10   9          3.35          4.09         4.71 o
  -6 -10   9          1.07          3.04         4.22 o
  -5 -10   9         11.19         10.09         4.61 o
  -4 -10   9          0.26          5.27         3.16 o
  -3 -10   9          0.35          3.55         2.71 o
  -2 -10   9        159.94        158.68         4.16 o
  -1 -10   9         14.73         21.41         2.80 o
   0 -10   9         27.63         33.55         3.40 o
   1 -10   9        152.93        169.22         3.93 o
   2 -10   9         75.29         69.22         3.63 o
   3 -10   9         97.07        100.39         3.27 o
   4 -10   9        102.38         89.02         2.63 o
   5 -10   9          6.56          7.52         2.20 o
   6 -10   9         12.53         15.47         3.02 o
   7 -10   9          5.55         12.90         2.61 o
   8 -10   9         30.59         27.47         3.14 o
   9 -10   9          0.12          6.84         2.36 o
  10 -10   9          3.13          1.86         2.61 o
  11 -10   9          0.47          1.64         2.63 o
  12 -10   9          0.13          0.55         2.74 o
  -8  -9   9          3.32          4.65         4.83 o
  -7  -9   9        125.73        127.48        17.76 o
  -6  -9   9          4.82          5.04         3.33 o
  -5  -9   9          1.56          4.00         3.05 o
  -4  -9   9         11.64         10.15         3.63 o
  -3  -9   9        352.33        357.44        10.33 o
  -2  -9   9          1.86          8.47         2.94 o
  -1  -9   9         16.83         18.75         2.79 o
   0  -9   9        266.50        259.49         3.27 o
   1  -9   9          6.91          5.19         3.30 o
   2  -9   9         49.74         38.36         2.39 o
   3  -9   9        240.94        218.58         4.59 o
   4  -9   9          4.66          7.63         2.23 o
   5  -9   9          0.17          2.33         2.39 o
   6  -9   9          3.07          4.10         2.53 o
   7  -9   9         54.13         52.11         2.48 o
   8  -9   9          2.70          2.25         2.58 o
   9  -9   9          3.54          4.26         2.59 o
  10  -9   9         26.18         29.82         3.56 o
  11  -9   9         28.20         20.37         2.46 o
  12  -9   9         27.01         26.25         3.33 o
  -9  -8   9         14.85          9.77         7.79 o
  -8  -8   9          0.02          2.21         4.47 o
  -7  -8   9         10.98         12.32         3.31 o
  -6  -8   9          1.91          4.65         2.86 o
  -5  -8   9         14.34         16.66         2.83 o
  -4  -8   9        327.33        331.12        10.43 o
  -3  -8   9        223.77        206.78         5.91 o
  -2  -8   9         72.73         82.38         3.63 o
  -1  -8   9         54.40         56.78         2.85 o
   0  -8   9         75.31         79.66         2.92 o
   1  -8   9        247.78        280.18         3.17 o
   2  -8   9        261.56        275.09         6.57 o
   3  -8   9          0.66          2.84         2.87 o
   4  -8   9        187.44        170.77         4.47 o
   5  -8   9        101.25        109.73         2.50 o
   6  -8   9         12.92         15.02         2.58 o
   7  -8   9         37.82         43.82         2.87 o
   8  -8   9          0.76          2.46         2.31 o
   9  -8   9         21.74         20.64         2.68 o
  10  -8   9         12.08         16.33         2.41 o
  11  -8   9          1.79          6.20         2.35 o
  12  -8   9          5.77          9.36         2.44 o
 -10  -7   9          1.20          3.30         8.38 o
  -9  -7   9         15.49         16.15         4.54 o
  -8  -7   9         18.65         14.27         3.60 o
  -7  -7   9          0.92          2.00         3.27 o
  -6  -7   9         11.25         14.45         3.06 o
  -5  -7   9         41.46         50.32         3.14 o
  -4  -7   9        464.07        480.98         9.45 o
  -3  -7   9         23.38         33.78         2.74 o
  -2  -7   9         47.16         46.40         3.17 o
  -1  -7   9          3.05          3.83         2.39 o
   0  -7   9          8.47         10.50         2.44 o
   1  -7   9        126.49        116.62         3.00 o
   2  -7   9        173.51        210.25         5.00 o
   3  -7   9        136.63        127.30         2.82 o
   4  -7   9         21.61         21.67         2.97 o
   5  -7   9          0.01          0.53         2.37 o
   6  -7   9          4.30          6.21         2.32 o
   7  -7   9        101.10         97.89         4.45 o
   8  -7   9          2.98          1.58         4.29 o
   9  -7   9        162.43        142.29         6.01 o
  10  -7   9         47.33         42.42         4.57 o
  11  -7   9          7.75          3.22         2.36 o
  12  -7   9          2.71          6.00         2.46 o
 -11  -6   9          0.06          1.01         5.65 o
 -10  -6   9          2.09          5.51         4.94 o
  -9  -6   9         83.90         70.85         8.19 o
  -8  -6   9          0.18          1.52         3.01 o
  -7  -6   9         78.05         76.74         4.01 o
  -6  -6   9         11.87         11.87         3.16 o
  -5  -6   9        596.53        624.55        14.39 o
  -4  -6   9          8.50          8.21         2.78 o
  -3  -6   9         21.45         14.37         2.77 o
  -2  -6   9        113.70        112.67         4.09 o
  -1  -6   9         14.16         13.54         2.17 o
   0  -6   9       1555.63       1517.93        29.61 o
   1  -6   9        387.77        425.58         3.62 o
   2  -6   9        155.36        156.62         5.01 o
   3  -6   9         24.81         26.77         2.85 o
   4  -6   9        126.09        134.14         2.76 o
   5  -6   9         25.46         29.42         2.74 o
   6  -6   9         31.64         30.70         2.43 o
   7  -6   9         26.07         28.11         2.76 o
   8  -6   9          9.84         10.51         2.59 o
   9  -6   9         81.85         72.22         2.76 o
  10  -6   9         64.88         60.43         3.25 o
  11  -6   9          2.55          1.42         2.33 o
  12  -6   9          0.58          2.80         2.92 o
 -11  -5   9          0.35          0.98         4.13 o
 -10  -5   9          1.02          2.38         4.08 o
  -9  -5   9          0.08          2.67         3.20 o
  -8  -5   9        165.96        146.13         6.07 o
  -7  -5   9        411.04        385.03        17.69 o
  -6  -5   9          3.46          2.49         2.84 o
  -5  -5   9         95.52        102.82         3.03 o
  -4  -5   9        166.13        173.69         3.74 o
  -3  -5   9         62.44         64.15         2.74 o
  -2  -5   9        338.79        360.25        16.62 o
  -1  -5   9         31.32         40.46         2.26 o
   0  -5   9       1139.59       1247.28        12.16 o
   1  -5   9        126.07        164.83         3.10 o
   2  -5   9         49.60         65.32         2.94 o
   3  -5   9        141.01        136.85         2.79 o
   4  -5   9         12.66         11.90         2.44 o
   5  -5   9         49.37         59.89         2.83 o
   6  -5   9        185.05        184.10         3.50 o
   7  -5   9          0.27          0.85         2.58 o
   8  -5   9          0.71          2.10         2.54 o
   9  -5   9          0.74          2.29         2.66 o
  10  -5   9          1.91          1.07         2.30 o
  11  -5   9          0.15          3.87         2.70 o
 -12  -4   9          1.29          3.82         4.22 o
 -11  -4   9          0.27         -1.97         4.08 o
 -10  -4   9          8.20          6.49         4.09 o
  -9  -4   9          0.67          0.52         3.27 o
  -8  -4   9          2.85          4.94         2.96 o
  -7  -4   9         48.09         47.66         3.30 o
  -6  -4   9          0.02          3.08         2.94 o
  -5  -4   9        221.09        221.19         6.40 o
  -4  -4   9        228.37        220.84         4.36 o
  -3  -4   9         16.98         20.67         2.63 o
  -2  -4   9          5.38          6.22         2.59 o
  -1  -4   9        135.55        151.28         3.13 o
   0  -4   9         73.66         58.74         2.57 o
   1  -4   9        211.36        203.53         4.54 o
   2  -4   9         31.96         25.73         2.20 o
   3  -4   9        189.47        165.77         3.99 o
   4  -4   9          0.88          4.66         2.01 o
   5  -4   9         36.30         30.33         3.63 o
   6  -4   9          5.46          6.04         2.31 o
   7  -4   9          0.26          6.54         4.62 o
   8  -4   9         48.42         58.47         3.15 o
   9  -4   9          0.06          5.41         2.35 o
  10  -4   9          8.06         12.39         2.60 o
  11  -4   9          0.42          1.32         3.05 o
 -12  -3   9          1.66          2.32         4.43 o
 -11  -3   9         13.90         17.70         4.75 o
 -10  -3   9         56.20         47.57         5.19 o
  -9  -3   9        100.89        100.12         3.88 o
  -8  -3   9          2.65          4.75         2.83 o
  -7  -3   9         15.10         13.11         3.82 o
  -6  -3   9        209.91        213.63         8.36 o
  -5  -3   9        189.11        177.84        10.89 o
  -4  -3   9          6.48         12.11         2.67 o
  -3  -3   9         75.71         78.42         2.79 o
  -2  -3   9        121.29        132.86         4.16 o
  -1  -3   9        347.82        398.53         6.49 o
   0  -3   9         45.53         36.55         2.06 o
   1  -3   9         19.13         18.29         2.32 o
   2  -3   9          0.00          3.57         2.35 o
   3  -3   9        202.07        188.37         4.20 o
   4  -3   9         89.65         71.97         3.07 o
   5  -3   9          0.27          2.35         2.62 o
   6  -3   9         46.70         43.51         2.81 o
   7  -3   9          0.92          1.07         2.59 o
   8  -3   9         59.13         50.47         2.85 o
   9  -3   9          0.63          2.11         2.75 o
  10  -3   9          8.97          8.08         2.74 o
  11  -3   9          0.15          0.39         2.77 o
 -12  -2   9         11.89         13.94         5.63 o
 -11  -2   9          0.34         -1.00         3.78 o
 -10  -2   9          1.38          4.76         3.31 o
  -9  -2   9          3.28          2.31         2.89 o
  -8  -2   9         10.71         10.63         3.14 o
  -7  -2   9        342.33        347.00        25.86 o
  -6  -2   9          7.03         11.24         2.95 o
  -5  -2   9         55.50         55.88         7.41 o
  -4  -2   9          1.28          4.81         2.28 o
  -3  -2   9        486.35        492.00        19.16 o
  -2  -2   9        260.95        241.02         5.74 o
  -1  -2   9         37.61         47.06         2.53 o
   0  -2   9         39.15         43.47         2.47 o
   1  -2   9        253.87        309.16        11.98 o
   2  -2   9        281.49        299.91        12.31 o
   3  -2   9        623.01        618.67        17.03 o
   4  -2   9         45.87         35.46         2.52 o
   5  -2   9         30.13         36.74         2.83 o
   6  -2   9         11.85         17.16         3.25 o
   7  -2   9         15.91         19.76         2.38 o
   8  -2   9          0.37          1.47         2.34 o
   9  -2   9          3.05          4.42         2.68 o
  10  -2   9          0.84          2.10         3.00 o
 -13  -1   9          8.34         11.12         4.16 o
 -12  -1   9         21.75         35.08         3.97 o
 -11  -1   9          0.11          1.37         3.22 o
 -10  -1   9          0.00          6.82         2.97 o
  -9  -1   9          8.85         11.55         2.86 o
  -8  -1   9          3.98          6.74         2.98 o
  -7  -1   9         79.03         91.05         6.65 o
  -6  -1   9          1.05          3.23         3.07 o
  -5  -1   9        250.78        263.94        15.97 o
  -4  -1   9        230.73        228.00         7.81 o
  -3  -1   9         11.96         10.99         2.52 o
  -2  -1   9          0.16          4.71         2.85 o
  -1  -1   9         84.25         77.78         2.56 o
   0  -1   9        117.89        123.18         3.81 o
   1  -1   9        289.00        321.34        10.10 o
   2  -1   9        247.64        241.47         9.53 o
   3  -1   9         49.57         57.93         2.94 o
   4  -1   9         19.16         24.92         2.46 o
   5  -1   9          7.28          6.33         2.52 o
   6  -1   9         31.60         29.64         2.65 o
   7  -1   9          1.52          4.84         2.42 o
   8  -1   9          2.12          3.10         2.72 o
   9  -1   9          0.05          3.81         2.72 o
  10  -1   9          0.11          1.77         2.96 o
 -13   0   9         17.66         19.99         4.10 o
 -12   0   9          0.60          3.69         3.50 o
 -11   0   9         21.38         23.64         3.10 o
 -10   0   9          7.05         13.52         2.92 o
  -9   0   9        611.42        610.97        74.60 o
  -8   0   9        371.66        352.15        32.31 o
  -7   0   9         14.99         15.32         2.94 o
  -6   0   9         90.54         74.67         6.04 o
  -5   0   9        108.76        103.07         6.47 o
  -4   0   9         10.81         21.53         2.59 o
  -3   0   9         93.80        105.53         3.65 o
  -2   0   9        588.28        647.06        13.42 o
  -1   0   9         19.94         22.70         2.92 o
   0   0   9          3.18          0.38         2.52 o
   1   0   9          7.07          9.04         2.20 o
   2   0   9         31.23         38.36         2.56 o
   3   0   9         17.39         19.84         2.69 o
   4   0   9         35.81         34.26         3.14 o
   5   0   9          8.03          7.80         2.69 o
   6   0   9         38.05         36.73         3.15 o
   7   0   9          0.10          3.68         3.09 o
   8   0   9          2.76          2.77         3.21 o
   9   0   9          0.22          0.57         2.76 o
 -13   1   9          0.58         -0.40         3.16 o
 -12   1   9          0.88          1.77         2.94 o
 -11   1   9         33.74         38.53         3.02 o
 -10   1   9         14.28         11.75         2.69 o
  -9   1   9         20.47         10.76         2.46 o
  -8   1   9          0.06          1.96         2.78 o
  -7   1   9        269.23        274.11        20.33 o
  -6   1   9        340.10        317.52        31.47 o
  -5   1   9         11.18         11.20         2.67 o
  -4   1   9         38.81         38.13         3.75 o
  -3   1   9        333.74        323.30        19.82 o
  -2   1   9         84.65         92.67         3.43 o
  -1   1   9         19.92         26.47         2.96 o
   0   1   9         42.65         38.00         2.93 o
   1   1   9        272.88        299.05        13.83 o
   2   1   9         62.81         67.20         3.68 o
   3   1   9          2.45          8.59         2.70 o
   4   1   9          1.06          6.53         2.73 o
   5   1   9         33.41         32.98         2.72 o
   6   1   9          6.65          6.10         2.65 o
   7   1   9          1.02          3.25         2.64 o
   8   1   9          0.01          3.63         2.88 o
 -13   2   9          1.82          6.07         3.06 o
 -12   2   9          7.52          3.93         2.61 o
 -11   2   9          0.18          1.65         2.89 o
 -10   2   9          0.03          1.59         2.67 o
  -9   2   9         65.63         79.89         8.07 o
  -8   2   9         42.69         52.69         6.47 o
  -7   2   9         40.00         31.19         4.16 o
  -6   2   9         52.71         49.75         4.47 o
  -5   2   9          0.08          2.71         2.58 o
  -4   2   9         26.92         33.67         3.38 o
  -3   2   9         42.11         41.80         6.40 o
  -2   2   9         61.27         62.12         3.04 o
  -1   2   9          0.73          2.81         2.24 o
   0   2   9         12.83         13.79         2.82 o
   1   2   9        301.54        301.90        12.70 o
   2   2   9          1.46          6.68         2.48 o
   3   2   9         26.57         29.48         2.67 o
   4   2   9          1.85          6.40         2.43 o
   5   2   9          2.22          7.23         2.59 o
   6   2   9         14.98         16.85         2.81 o
   7   2   9         10.15         12.85         2.79 o
   8   2   9          1.21          2.63         2.81 o
 -13   3   9          0.04          0.26         2.47 o
 -12   3   9          1.93         -1.18         2.84 o
 -11   3   9         13.47         16.01         2.36 o
 -10   3   9          7.89          9.71         2.68 o
  -9   3   9          5.64          9.84         2.80 o
  -8   3   9        356.07        320.52        32.18 o
  -7   3   9        342.18        370.46        25.08 o
  -6   3   9          0.13          2.10         3.15 o
  -5   3   9        151.05        154.07         8.71 o
  -4   3   9         98.44         86.36         4.93 o
  -3   3   9         34.65         36.14         3.25 o
  -2   3   9        426.28        373.48        27.61 o
  -1   3   9         42.65         27.73         2.52 o
   0   3   9         36.21         39.95         2.61 o
   1   3   9         13.67         16.10         2.23 o
   2   3   9          9.53          3.69         2.41 o
   3   3   9          0.39          0.51         2.67 o
   4   3   9         26.01         34.64         2.77 o
   5   3   9          0.56          0.85         2.85 o
   6   3   9          0.10         -1.74         2.70 o
   7   3   9          0.05          1.43         2.95 o
 -13   4   9          0.45          4.89         2.39 o
 -12   4   9         10.53         15.74         2.87 o
 -11   4   9         11.14          8.84         2.37 o
 -10   4   9         86.13         96.29         8.73 o
  -9   4   9        124.87        116.88         9.49 o
  -8   4   9          0.01          4.75         2.48 o
  -7   4   9          0.29          4.47         2.56 o
  -6   4   9         30.36         30.50         2.82 o
  -5   4   9          3.91          5.26         2.31 o
  -4   4   9          0.06         -2.32         2.55 o
  -3   4   9         31.37         31.09         4.67 o
  -2   4   9        141.85        127.51         9.58 o
  -1   4   9        260.17        265.24        17.08 o
   0   4   9         50.29         35.04         3.13 o
   1   4   9        139.24        141.60         7.49 o
   2   4   9         51.45         46.29         5.39 o
   3   4   9         47.78         51.52         3.71 o
   4   4   9         12.00         19.62         2.99 o
   5   4   9         16.48          9.73         2.74 o
   6   4   9         13.73         12.55         3.00 o
 -13   5   9          2.48          4.93         2.48 o
 -12   5   9         12.07         13.28         2.49 o
 -11   5   9        131.56        142.88         6.83 o
 -10   5   9         36.37         44.87         5.90 o
  -9   5   9         70.99         61.56         7.47 o
  -8   5   9          4.66          7.94         2.43 o
  -7   5   9          0.12          0.21         4.52 o
  -6   5   9         86.34         85.66         5.42 o
  -5   5   9         24.47         19.12         2.54 o
  -4   5   9        359.13        380.77        27.59 o
  -3   5   9        180.79        185.11        14.16 o
  -2   5   9         85.66         78.18         5.99 o
  -1   5   9          4.60          0.49         2.29 o
   0   5   9          0.24          2.91         2.78 o
   1   5   9         17.36         28.66         4.52 o
   2   5   9         17.35         22.61         2.74 o
   3   5   9          2.19          9.06         2.94 o
   4   5   9          1.34          2.28         2.52 o
   5   5   9         19.29         19.74         2.70 o
 -13   6   9          1.08          0.43         2.94 o
 -12   6   9         15.46         21.38         2.49 o
 -11   6   9          1.42          6.45         2.73 o
 -10   6   9         21.59         23.76         2.80 o
  -9   6   9          3.87          3.39         2.82 o
  -8   6   9         80.32         77.25         5.94 o
  -7   6   9          2.62          3.42         2.48 o
  -6   6   9          9.58         12.04         2.84 o
  -5   6   9         19.87         23.89         2.81 o
  -4   6   9          2.80          7.37         2.24 o
  -3   6   9        232.54        244.31        18.47 o
  -2   6   9          0.04          1.49         2.72 o
  -1   6   9          0.73          1.97         2.65 o
   0   6   9          0.19          5.90         2.41 o
   1   6   9         10.10         11.46         2.68 o
   2   6   9          6.36          6.41         2.82 o
   3   6   9          6.39         11.78         2.69 o
   4   6   9          3.09          5.46         3.03 o
 -12   7   9          2.17          1.86         2.64 o
 -11   7   9          0.01          6.33         3.60 o
 -10   7   9          6.75         10.00         2.50 o
  -9   7   9          4.19          5.31         2.42 o
  -8   7   9         42.89         46.07         3.68 o
  -7   7   9        146.27        133.52        12.21 o
  -6   7   9         65.03         63.16         5.89 o
  -5   7   9         36.25         30.23         2.08 o
  -4   7   9         29.49         26.45         2.31 o
  -3   7   9          2.68          4.61         2.28 o
  -2   7   9          0.95          3.81         2.36 o
  -1   7   9          0.78          5.17         2.43 o
   0   7   9          5.25          7.75         2.39 o
   1   7   9          0.19          0.25         2.74 o
   2   7   9          4.25         10.39         2.79 o
 -12   8   9          9.21         12.16         2.18 o
 -11   8   9          0.55          3.23         2.42 o
 -10   8   9         13.22         14.30         2.27 o
  -9   8   9         12.46          9.73         2.25 o
  -8   8   9          6.60          9.96         2.74 o
  -7   8   9          8.67          7.00         2.54 o
  -6   8   9          5.34         13.34         3.53 o
  -5   8   9          1.64          4.27         2.47 o
  -4   8   9          0.01          4.06         2.72 o
  -3   8   9         15.18         19.36         2.34 o
  -2   8   9          4.44          2.71         2.76 o
  -1   8   9          0.33          1.74         2.38 o
   0   8   9          5.57          4.43         2.74 o
   1   8   9          1.22         -2.73         2.81 o
 -10   9   9          0.40          2.12         2.47 o
  -9   9   9          0.08          0.61         2.46 o
  -8   9   9          0.01          4.89         3.63 o
  -7   9   9          0.04          2.95         1.98 o
  -6   9   9         28.89         31.41         2.79 o
  -5   9   9          0.66          2.90         2.74 o
  -4   9   9         82.18         70.15         4.74 o
  -3   9   9         58.00         63.55         3.48 o
  -2   9   9          0.44          1.18         2.81 o
  -1   9   9          0.84          4.01         2.55 o
  -8  10   9          0.01          2.32         2.56 o
  -7  10   9          5.55          4.95         3.38 o
  -6  10   9          0.55          4.36         2.92 o
  -5  10   9          1.33          5.52         2.77 o
  -4  10   9          4.00         10.98         2.85 o
   1 -16  10          2.57          6.13         2.55 o
   2 -16  10          0.03          0.76         2.76 o
   3 -16  10          2.79          2.36         2.64 o
   4 -16  10          1.48          4.85         3.45 o
   5 -16  10          2.84          3.11         3.63 o
   6 -16  10         24.27         17.73         5.40 o
   7 -16  10          8.46          7.84         3.22 o
   8 -16  10          0.67          1.84         2.76 o
  -1 -15  10          1.73          4.52         3.05 o
   0 -15  10          2.86          4.14         2.97 o
   1 -15  10          5.89          8.91         2.80 o
   2 -15  10          0.41          3.10         2.33 o
   3 -15  10          2.42          3.98         3.00 o
   4 -15  10          0.02          1.76         2.41 o
   5 -15  10         14.93         10.78         2.94 o
   6 -15  10          5.96         10.03         2.41 o
   7 -15  10          2.23          4.32         2.68 o
   8 -15  10         25.37         26.89         2.79 o
   9 -15  10          1.57          6.01         2.41 o
  -3 -14  10          1.07          2.64         3.52 o
  -2 -14  10          2.99          7.33         2.97 o
  -1 -14  10          0.44          0.11         2.75 o
   0 -14  10          2.31          1.16         2.39 o
   1 -14  10          1.26          1.12         3.00 o
   2 -14  10          0.07          6.26         2.31 o
   3 -14  10          0.73          4.02         2.42 o
   4 -14  10          9.43         15.50         2.71 o
   5 -14  10          0.88          4.19         2.09 o
   6 -14  10         17.94         24.73         2.42 o
   7 -14  10          0.05          5.15         2.32 o
   8 -14  10          1.36          5.42         3.71 o
   9 -14  10          0.18          4.77         2.68 o
  10 -14  10          0.16          3.24         2.39 o
  -4 -13  10          8.60         13.47         3.90 o
  -3 -13  10         18.64         17.09         3.32 o
  -2 -13  10          7.61          8.71         2.87 o
  -1 -13  10          3.94          5.57         2.88 o
   0 -13  10          0.70         -0.27         2.61 o
   1 -13  10          7.00          9.27         2.61 o
   2 -13  10         86.04         80.35         3.45 o
   3 -13  10         43.07         43.50         3.33 o
   4 -13  10          1.42          0.88         2.31 o
   5 -13  10         29.05         22.58         2.76 o
   6 -13  10          7.08          7.41         2.63 o
   7 -13  10          2.03          1.91         2.23 o
   8 -13  10         11.52         11.29         2.44 o
   9 -13  10         18.69         15.15         3.22 o
  10 -13  10          5.00          5.36         4.79 o
  11 -13  10          0.48          7.69         2.46 o
  -6 -12  10         14.74         13.85         4.22 o
  -5 -12  10          3.20          3.34         5.80 o
  -4 -12  10          5.33          6.59         3.21 o
  -3 -12  10          0.87          3.31         2.92 o
  -2 -12  10          3.61          3.26         3.23 o
  -1 -12  10         23.24         19.97         2.64 o
   0 -12  10         24.60         31.05         3.45 o
   1 -12  10        142.07        146.26        10.03 o
   2 -12  10        124.04        141.97         6.89 o
   3 -12  10          4.23          2.93         2.18 o
   4 -12  10          1.57          4.75         2.24 o
   5 -12  10          6.67          4.36         2.39 o
   6 -12  10          8.91          9.17         2.72 o
   7 -12  10         24.01         23.90         2.23 o
   8 -12  10         22.37         18.49         2.72 o
   9 -12  10          0.51          8.33         6.03 o
  10 -12  10          2.92          2.20         2.33 o
  11 -12  10         13.94          9.34         2.82 o
  -7 -11  10          3.14          2.82         4.39 o
  -6 -11  10          0.06         -4.20         3.90 o
  -5 -11  10          1.06          5.05         3.26 o
  -4 -11  10          5.75         11.00         3.87 o
  -3 -11  10          0.00          3.57         2.83 o
  -2 -11  10         11.11         13.60         3.21 o
  -1 -11  10          1.44          5.61         2.35 o
   0 -11  10         41.14         37.70         2.46 o
   1 -11  10         21.98         21.36         2.76 o
   2 -11  10        131.60        114.24         3.85 o
   3 -11  10        269.52        271.01         9.06 o
   4 -11  10         13.17         13.30         2.42 o
   5 -11  10          0.01          3.93         2.38 o
   6 -11  10          4.35          5.50         2.61 o
   7 -11  10          5.65          3.87         2.30 o
   8 -11  10          7.59         11.64         2.35 o
   9 -11  10          0.16          1.85         2.27 o
  10 -11  10         37.86         34.31         4.16 o
  11 -11  10          0.17          3.87         2.40 o
  -8 -10  10          0.40          0.75         4.90 o
  -7 -10  10          2.31          6.21         3.90 o
  -6 -10  10          0.80          2.38         3.36 o
  -5 -10  10         11.52         12.13         2.98 o
  -4 -10  10          0.75          0.31         2.70 o
  -3 -10  10         23.82         25.28         3.27 o
  -2 -10  10         18.13         13.54         2.75 o
  -1 -10  10         80.38         81.72         2.94 o
   0 -10  10          1.46          5.16         2.33 o
   1 -10  10         81.31         84.43         3.60 o
   2 -10  10         46.66         50.77         2.92 o
   3 -10  10        339.90        322.55         6.85 o
   4 -10  10         37.51         28.43         2.45 o
   5 -10  10         16.93         16.54         2.25 o
   6 -10  10          2.49         -0.52         3.86 o
   7 -10  10          4.69          8.25         2.18 o
   8 -10  10          0.27          1.51         2.52 o
   9 -10  10         24.69         30.88         3.52 o
  10 -10  10         22.39         26.50         2.37 o
  11 -10  10          0.12          2.29         2.70 o
  -8  -9  10          6.02          5.08         4.88 o
  -7  -9  10          0.28          2.82         3.17 o
  -6  -9  10          6.72          4.46         3.08 o
  -5  -9  10         40.42         37.07         3.04 o
  -4  -9  10         79.88         75.46         4.77 o
  -3  -9  10         58.00         59.05         3.09 o
  -2  -9  10         44.14         52.00         4.29 o
  -1  -9  10        216.28        213.17         4.82 o
   0  -9  10        202.77        197.44         4.20 o
   1  -9  10         54.47         54.85         2.96 o
   2  -9  10         81.95         86.10         5.07 o
   3  -9  10        355.03        338.08         3.86 o
   4  -9  10         11.43         12.43         3.10 o
   5  -9  10          0.63          3.05         2.34 o
   6  -9  10         44.50         39.97         2.82 o
   7  -9  10          0.02          4.62         2.13 o
   8  -9  10         17.16         18.08         2.37 o
   9  -9  10         11.66         14.09         2.65 o
  10  -9  10          4.84         11.37         2.21 o
  11  -9  10          1.93          2.76         2.66 o
  -9  -8  10          0.03          1.64         4.58 o
  -8  -8  10          0.16          0.95         3.50 o
  -7  -8  10          9.57         10.50         3.31 o
  -6  -8  10         36.46         36.86         3.09 o
  -5  -8  10          8.12          9.51         2.76 o
  -4  -8  10        511.69        532.42        10.76 o
  -3  -8  10          7.44          9.23         2.90 o
  -2  -8  10        369.55        372.84         9.48 o
  -1  -8  10         17.50         23.12         2.70 o
   0  -8  10        188.36        186.17         4.66 o
   1  -8  10        216.01        213.40         6.70 o
   2  -8  10          0.98          3.43         2.38 o
   3  -8  10        121.14        111.26         7.26 o
   4  -8  10         24.61         28.75         2.74 o
   5  -8  10         61.46         61.45         2.76 o
   6  -8  10         68.33         68.93         2.89 o
   7  -8  10         26.08         33.45         2.19 o
   8  -8  10          0.71          3.26         1.92 o
   9  -8  10         19.46         18.01         2.32 o
  10  -8  10          3.84          2.29         2.37 o
  11  -8  10         27.03         24.76         2.77 o
 -10  -7  10          5.62          6.63         5.33 o
  -9  -7  10         16.75         18.29         3.80 o
  -8  -7  10          0.12          3.85         3.18 o
  -7  -7  10          7.64          8.60         3.00 o
  -6  -7  10         39.83         37.66         2.89 o
  -5  -7  10        226.56        237.00         6.09 o
  -4  -7  10          7.11          8.17         2.68 o
  -3  -7  10         63.27         71.72         2.81 o
  -2  -7  10          6.12          6.79         2.94 o
  -1  -7  10          0.79          0.95         2.18 o
   0  -7  10          2.18          1.38         2.69 o
   1  -7  10         76.50         75.24         2.64 o
   2  -7  10        158.21        166.05         2.88 o
   3  -7  10         22.08         21.94         2.46 o
   4  -7  10         42.60         49.65         2.55 o
   5  -7  10          0.68          2.35         2.93 o
   6  -7  10          0.10          1.68         2.06 o
   7  -7  10         50.26         50.72         2.12 o
   8  -7  10         10.28          8.05         2.33 o
   9  -7  10         16.89         13.12         2.48 o
  10  -7  10          1.02          4.59         2.79 o
  11  -7  10          0.00          7.85         3.28 o
 -10  -6  10          1.12          1.52         4.31 o
  -9  -6  10          0.42          1.99         3.50 o
  -8  -6  10          5.88          4.69         3.14 o
  -7  -6  10         38.37         45.51         3.10 o
  -6  -6  10         12.13         13.17         2.70 o
  -5  -6  10        156.77        170.06         3.25 o
  -4  -6  10         29.56         26.21         2.72 o
  -3  -6  10          5.41          5.39         2.35 o
  -2  -6  10          2.52          5.32         2.55 o
  -1  -6  10          1.48          5.58         2.39 o
   0  -6  10         56.90         74.60         2.83 o
   1  -6  10         48.83         52.32         2.38 o
   2  -6  10          0.36          2.15         2.44 o
   3  -6  10         47.50         40.29         2.39 o
   4  -6  10        146.91        155.75         2.74 o
   5  -6  10         25.23         32.50         2.61 o
   6  -6  10         10.13          6.45         2.68 o
   7  -6  10         35.32         34.31         2.22 o
   8  -6  10         27.65         22.32         3.02 o
   9  -6  10          0.05          0.87         2.32 o
  10  -6  10          1.07          6.25         2.64 o
  11  -6  10          4.48          6.93         2.63 o
 -11  -5  10          1.91          3.85         3.83 o
 -10  -5  10          1.33          5.24         3.75 o
  -9  -5  10         17.21         16.73         3.37 o
  -8  -5  10         10.68         12.07         3.14 o
  -7  -5  10         94.17         81.99         3.13 o
  -6  -5  10        255.25        268.95         9.85 o
  -5  -5  10         56.58         57.95         2.79 o
  -4  -5  10          0.17         -1.20         2.57 o
  -3  -5  10         13.91         16.07         2.32 o
  -2  -5  10        529.43        586.85         5.46 o
  -1  -5  10          2.95          5.40         2.18 o
   0  -5  10         98.93        107.43         2.68 o
   1  -5  10        114.60        111.23         2.79 o
   2  -5  10         75.03         86.74         2.72 o
   3  -5  10          7.75          8.83         2.46 o
   4  -5  10        296.12        282.48         6.27 o
   5  -5  10          2.01          1.97         2.76 o
   6  -5  10         10.44         12.24         2.63 o
   7  -5  10          5.56          8.76         2.30 o
   8  -5  10          0.71          2.01         2.30 o
   9  -5  10          4.18          9.98         3.30 o
  10  -5  10          5.51          4.41         2.39 o
  11  -5  10          0.76          3.56         2.74 o
 -12  -4  10          7.23          8.42         3.97 o
 -11  -4  10         15.59         18.47         5.63 o
 -10  -4  10          0.02          0.84         3.39 o
  -9  -4  10          6.88          7.17         3.03 o
  -8  -4  10          1.95          5.34         3.00 o
  -7  -4  10         73.67         79.76         3.19 o
  -6  -4  10         37.13         34.87         2.78 o
  -5  -4  10          2.58          5.34         2.74 o
  -4  -4  10         13.43         12.93         2.65 o
  -3  -4  10          9.32         10.56         2.64 o
  -2  -4  10          3.02          3.97         2.32 o
  -1  -4  10        497.30        509.15        13.79 o
   0  -4  10         58.17         82.79         2.99 o
   1  -4  10         69.58         71.72         2.99 o
   2  -4  10         12.11         10.15         2.75 o
   3  -4  10          0.04          1.93         2.73 o
   4  -4  10         84.96         93.26         5.18 o
   5  -4  10          8.81         14.37         2.58 o
   6  -4  10          6.57          9.65         2.36 o
   7  -4  10         10.07          7.84         2.59 o
   8  -4  10        114.19        108.36         4.49 o
   9  -4  10          3.78          3.32         2.68 o
  10  -4  10          1.06          2.73         2.73 o
 -12  -3  10          0.11         -1.41         6.86 o
 -11  -3  10          0.08          2.86         4.04 o
 -10  -3  10         19.46         24.76         3.20 o
  -9  -3  10         24.10         20.00         3.06 o
  -8  -3  10        177.01        171.69         8.64 o
  -7  -3  10        126.84        132.30        11.83 o
  -6  -3  10        320.58        301.31         5.04 o
  -5  -3  10         34.14         31.88         3.00 o
  -4  -3  10          1.34          2.57         2.41 o
  -3  -3  10        240.85        244.61        16.19 o
  -2  -3  10        330.48        333.53         4.08 o
  -1  -3  10        139.91        142.67         3.46 o
   0  -3  10        138.10        133.89         3.62 o
   1  -3  10         98.08         77.62         2.72 o
   2  -3  10        105.79        105.03         2.74 o
   3  -3  10        153.92        181.78         3.05 o
   4  -3  10         38.26         40.05         2.65 o
   5  -3  10         35.83         49.73         7.41 o
   6  -3  10         51.99         51.82         2.33 o
   7  -3  10         10.85         14.16         2.36 o
   8  -3  10         13.69          9.76         2.38 o
   9  -3  10          0.04         -0.09         2.59 o
  10  -3  10          7.07          5.00         3.05 o
 -12  -2  10          0.78          3.53         3.96 o
 -11  -2  10         13.39         11.62         3.43 o
 -10  -2  10          8.42         10.46         2.86 o
  -9  -2  10          0.00          0.92         2.82 o
  -8  -2  10        136.45        128.24        12.65 o
  -7  -2  10         12.01          9.73         2.46 o
  -6  -2  10         45.62         49.18         5.25 o
  -5  -2  10        545.66        490.17        24.72 o
  -4  -2  10        701.78        748.77        30.71 o
  -3  -2  10        194.87        191.21         8.50 o
  -2  -2  10          8.62         11.89         2.50 o
  -1  -2  10         92.80         80.23         2.73 o
   0  -2  10        112.13        123.60         4.72 o
   1  -2  10          2.37          8.90         2.87 o
   2  -2  10        105.27         97.41         2.65 o
   3  -2  10         18.18         16.01         2.20 o
   4  -2  10          3.80          5.79         2.25 o
   5  -2  10          0.00          1.71         2.62 o
   6  -2  10          0.31          4.22         2.52 o
   7  -2  10          0.02          0.17         2.63 o
   8  -2  10          4.40         10.61         2.72 o
   9  -2  10          4.78          4.77         2.74 o
 -13  -1  10         35.99         50.76         5.36 o
 -12  -1  10          0.11         -0.82         4.75 o
 -11  -1  10         17.20         11.96         2.95 o
 -10  -1  10          9.76          5.71         2.93 o
  -9  -1  10         12.52          9.56         2.77 o
  -8  -1  10        184.70        185.31        12.72 o
  -7  -1  10        479.95        495.95        36.65 o
  -6  -1  10         54.51         61.76         4.43 o
  -5  -1  10        245.14        258.82        10.76 o
  -4  -1  10        132.51        118.28         6.35 o
  -3  -1  10        314.73        305.10        13.48 o
  -2  -1  10         33.21         45.26         2.64 o
  -1  -1  10         36.22         32.84         2.87 o
   0  -1  10        124.93        127.60         5.48 o
   1  -1  10         40.80         46.02         3.48 o
   2  -1  10          2.02          2.36         2.04 o
   3  -1  10        102.21         90.80         6.73 o
   4  -1  10         17.27         20.99         2.46 o
   5  -1  10          0.37          0.61         2.12 o
   6  -1  10         12.59         11.34         2.38 o
   7  -1  10         18.58         17.43         2.63 o
   8  -1  10         18.27         22.80         2.78 o
   9  -1  10          3.85          5.83         2.76 o
 -13   0  10          4.49          7.03         3.98 o
 -12   0  10          6.25         11.75         3.14 o
 -11   0  10          0.06          2.32         2.89 o
 -10   0  10         12.52         12.42         2.73 o
  -9   0  10         36.51         43.99         4.67 o
  -8   0  10         58.12         61.00         5.38 o
  -7   0  10         11.69          7.75         2.46 o
  -6   0  10         75.81         88.88         3.10 o
  -5   0  10          6.11          3.97         2.52 o
  -4   0  10        245.64        252.37        12.76 o
  -3   0  10         10.48         15.94         2.91 o
  -2   0  10         15.66         21.75         3.17 o
  -1   0  10         16.67         13.50         3.16 o
   0   0  10         17.25         17.93         2.49 o
   1   0  10         76.43         78.54         3.73 o
   2   0  10        187.58        223.87        12.26 o
   3   0  10         20.31         13.58         2.21 o
   4   0  10          5.22          6.15         2.31 o
   5   0  10         52.84         48.95         3.33 o
   6   0  10          0.00          0.80         3.46 o
   7   0  10          0.03          0.33         3.06 o
   8   0  10          1.52          8.85         4.03 o
 -13   1  10          0.14          1.11         2.72 o
 -12   1  10          2.46          4.45         2.98 o
 -11   1  10          0.05          2.56         2.72 o
 -10   1  10         15.47          8.78         2.87 o
  -9   1  10          3.02          2.66         2.76 o
  -8   1  10        127.27        116.65         6.40 o
  -7   1  10        468.73        436.83        37.36 o
  -6   1  10        435.56        463.35        35.41 o
  -5   1  10         63.38         69.16         7.11 o
  -4   1  10         24.00         34.50         4.08 o
  -3   1  10          1.46          2.82         3.32 o
  -2   1  10         81.13         75.73         4.59 o
  -1   1  10         54.60         52.79         2.39 o
   0   1  10         39.54         37.78         3.02 o
   1   1  10          4.64          3.07         2.70 o
   2   1  10        151.82        164.56         9.52 o
   3   1  10          8.87          4.35         2.27 o
   4   1  10          0.10          1.87         2.61 o
   5   1  10          1.09          5.24         2.29 o
   6   1  10          5.36          3.26         2.71 o
   7   1  10          0.01          4.13         2.83 o
   8   1  10          2.00          3.41         3.09 o
 -13   2  10          7.31          6.08         3.00 o
 -12   2  10          8.98          9.98         2.49 o
 -11   2  10          0.07          3.54         2.86 o
 -10   2  10          3.48          2.88         2.77 o
  -9   2  10         13.72         14.16         2.45 o
  -8   2  10          0.74          3.13         2.79 o
  -7   2  10        651.87        660.87        50.92 o
  -6   2  10         45.30         42.80         4.57 o
  -5   2  10         76.57         79.08         2.42 o
  -4   2  10          7.50         15.49         2.78 o
  -3   2  10        166.24        153.15         7.79 o
  -2   2  10        122.04        118.94         5.74 o
  -1   2  10         80.49         81.41         2.88 o
   0   2  10          2.49          4.86         2.47 o
   1   2  10        204.16        219.76        11.88 o
   2   2  10          0.09          8.46         2.60 o
   3   2  10          4.63          1.37         2.65 o
   4   2  10          8.58          3.77         2.73 o
   5   2  10          0.47          4.41         2.84 o
   6   2  10          4.50          4.22         2.81 o
   7   2  10          0.36          1.81         2.76 o
 -13   3  10          0.84          3.31         2.73 o
 -12   3  10          0.01          0.94         2.42 o
 -11   3  10         10.75         11.41         2.65 o
 -10   3  10          7.03         13.20         2.44 o
  -9   3  10          0.02          5.25         2.34 o
  -8   3  10          1.04          2.60         2.43 o
  -7   3  10         76.05         81.62         5.25 o
  -6   3  10        359.11        329.26        20.64 o
  -5   3  10          2.06          8.35         2.17 o
  -4   3  10          6.95         16.07         3.32 o
  -3   3  10         64.84         64.74         5.84 o
  -2   3  10          5.24          6.05         2.16 o
  -1   3  10         88.52         80.72         2.70 o
   0   3  10         93.64         81.29         6.35 o
   1   3  10        302.78        327.06        17.46 o
   2   3  10          2.82          1.95         2.65 o
   3   3  10         29.55         33.01         2.78 o
   4   3  10          1.72          0.11         2.75 o
   5   3  10          4.61          9.06         2.71 o
   6   3  10          0.12          2.39         2.88 o
 -13   4  10         14.81         21.81         2.72 o
 -12   4  10          2.56          8.78         2.64 o
 -11   4  10         51.20         48.48         3.91 o
 -10   4  10          0.24         -0.38         2.44 o
  -9   4  10        100.83        109.14         6.42 o
  -8   4  10         15.64         15.72         2.89 o
  -7   4  10         35.64         41.94         2.30 o
  -6   4  10        146.99        147.17         8.64 o
  -5   4  10         19.62         26.97         2.90 o
  -4   4  10        393.25        365.75        31.52 o
  -3   4  10          5.77          7.96         3.32 o
  -2   4  10         39.27         45.87         2.59 o
  -1   4  10         15.58         16.25         2.13 o
   0   4  10          2.53          2.92         2.17 o
   1   4  10         51.64         47.44         2.72 o
   2   4  10          0.92          4.84         3.48 o
   3   4  10          7.26         12.24         3.45 o
   4   4  10          2.83         -2.56         2.44 o
   5   4  10          0.36          1.71         2.81 o
 -12   5  10         15.77         21.56         5.10 o
 -11   5  10          0.06          5.27         2.32 o
 -10   5  10        110.28        122.13        13.35 o
  -9   5  10         56.68         52.99         2.69 o
  -8   5  10          0.66         -3.69         2.50 o
  -7   5  10         40.02         47.99         2.84 o
  -6   5  10          1.55          2.65         2.20 o
  -5   5  10          4.98          1.88         2.79 o
  -4   5  10          1.31          4.99         3.17 o
  -3   5  10        245.88        217.62        19.09 o
  -2   5  10         28.91         31.13         2.53 o
  -1   5  10         31.33         31.44         4.48 o
   0   5  10          7.17          7.70         2.43 o
   1   5  10          8.55          7.07         2.70 o
   2   5  10          2.74          2.40         2.37 o
   3   5  10          0.09         -1.04         2.36 o
   4   5  10          0.33          2.98         2.95 o
 -12   6  10          6.48          4.43         2.81 o
 -11   6  10          8.70          9.41         2.36 o
 -10   6  10          7.21          5.27         2.68 o
  -9   6  10         23.24         16.45         2.41 o
  -8   6  10         23.41         27.20         3.53 o
  -7   6  10          1.93          6.02         2.84 o
  -6   6  10          1.08          5.99         3.00 o
  -5   6  10         12.88         19.52         2.65 o
  -4   6  10         11.10          7.29         2.49 o
  -3   6  10         78.83         72.43         6.02 o
  -2   6  10          2.09          6.07         2.24 o
  -1   6  10          0.58          5.75         2.70 o
   0   6  10          8.32          8.83         2.84 o
   1   6  10          3.21          8.48         2.69 o
   2   6  10          1.58          4.17         2.44 o
   3   6  10          7.51         14.43         3.10 o
 -11   7  10         14.18         18.89         2.51 o
 -10   7  10         14.72         20.81         2.49 o
  -9   7  10         11.72          8.71         2.67 o
  -8   7  10          2.75          7.06         2.14 o
  -7   7  10          2.58          5.17         2.67 o
  -6   7  10         11.60          8.77         2.06 o
  -5   7  10          0.35          3.63         2.97 o
  -4   7  10         29.22         31.10         2.30 o
  -3   7  10         29.89         42.73         4.93 o
  -2   7  10         12.35         16.34         2.30 o
  -1   7  10         23.11         19.18         3.63 o
   0   7  10          0.46          2.88         2.49 o
   1   7  10          0.01          0.62         2.54 o
 -11   8  10          2.20         16.58         3.55 o
 -10   8  10          1.82          3.61         2.48 o
  -9   8  10          0.71          1.51         2.68 o
  -8   8  10         11.99         18.19         2.44 o
  -7   8  10          7.32          3.50         3.10 o
  -6   8  10         51.41         60.28         4.62 o
  -5   8  10         13.34         18.68         2.18 o
  -4   8  10         32.67         30.35         2.74 o
  -3   8  10         23.30         29.69         5.36 o
  -2   8  10          0.86          6.01         2.81 o
  -1   8  10          5.14          2.08         3.22 o
  -9   9  10          0.14         -0.47         2.81 o
  -8   9  10          9.64         24.72         2.74 o
  -7   9  10          4.75          6.75         2.47 o
  -6   9  10          0.91          1.09         2.60 o
  -5   9  10          1.21         -0.08         3.12 o
  -4   9  10          1.15          0.86         3.32 o
  -3   9  10          4.29          5.42         3.00 o
   1 -16  11          3.16          4.37         2.76 o
   2 -16  11          5.16          5.77         3.33 o
   3 -16  11          1.95          1.46         2.44 o
   4 -16  11          0.95          2.18         2.20 o
   5 -16  11          1.01          3.00         2.48 o
   6 -16  11          0.02          1.78         3.50 o
   7 -16  11          3.94          4.24         2.81 o
  -1 -15  11          3.00          1.52         3.05 o
   0 -15  11          1.30          2.85         2.60 o
   1 -15  11          1.72          5.54         2.97 o
   2 -15  11          0.12         -0.97         2.34 o
   3 -15  11          5.61          6.70         2.54 o
   4 -15  11          0.06          3.48         2.77 o
   5 -15  11         28.88         28.34         4.73 o
   6 -15  11         25.86         27.32         2.49 o
   7 -15  11          0.00          3.16         2.42 o
   8 -15  11          2.59          5.30         2.46 o
   9 -15  11          0.01          2.96         2.51 o
  -3 -14  11          0.84         -1.14         3.19 o
  -2 -14  11          3.42          3.19         2.90 o
  -1 -14  11          0.90          3.07         2.82 o
   0 -14  11          2.70          5.68         2.39 o
   1 -14  11          1.29          4.77         2.61 o
   2 -14  11          0.23          2.18         2.22 o
   3 -14  11         12.69         18.33         2.72 o
   4 -14  11         70.17         61.07         5.18 o
   5 -14  11         28.88         39.32         6.14 o
   6 -14  11          1.24         -1.00         2.61 o
   7 -14  11          0.10          0.59         2.51 o
   8 -14  11          0.05          1.84         2.33 o
   9 -14  11          0.67          3.27         3.40 o
  -4 -13  11          5.24          5.14         4.10 o
  -3 -13  11          0.04          4.15         2.61 o
  -2 -13  11          0.85          1.54         2.44 o
  -1 -13  11         11.66         13.62         2.79 o
   0 -13  11         20.48         19.18         2.63 o
   1 -13  11          2.79          4.48         2.36 o
   2 -13  11         27.62         29.91         2.72 o
   3 -13  11         37.26         44.00         2.48 o
   4 -13  11         20.75         13.33         2.72 o
   5 -13  11         10.66         12.16         2.31 o
   6 -13  11         15.25         16.00         2.16 o
   7 -13  11          0.27          1.00         2.58 o
   8 -13  11          3.85          5.02         2.56 o
   9 -13  11          3.73         10.94         3.08 o
  10 -13  11          0.59          5.19         2.68 o
  -5 -12  11          0.01          1.34         3.30 o
  -4 -12  11         12.94         16.69         3.06 o
  -3 -12  11          1.42          1.53         3.21 o
  -2 -12  11          3.15          7.48         3.25 o
  -1 -12  11         17.38         20.44         2.70 o
   0 -12  11         48.90         45.03         2.48 o
   1 -12  11        169.84        162.81         5.33 o
   2 -12  11          1.34          4.18         2.81 o
   3 -12  11          5.97          8.97         2.38 o
   4 -12  11         38.17         33.90         2.05 o
   5 -12  11         20.55         29.05         2.33 o
   6 -12  11          6.01         10.10         2.52 o
   7 -12  11          0.95          5.36         3.00 o
   8 -12  11          0.12          6.89         2.59 o
   9 -12  11          2.93          2.47         2.63 o
  10 -12  11          1.15          2.88         2.37 o
  -6 -11  11         24.88         20.84         3.49 o
  -5 -11  11         21.69         20.83         3.14 o
  -4 -11  11          5.05          7.76         2.86 o
  -3 -11  11          9.89         10.19         2.64 o
  -2 -11  11          5.64          5.16         5.72 o
  -1 -11  11          2.02          1.27         2.70 o
   0 -11  11         32.10         37.48         2.36 o
   1 -11  11          9.65          8.60         2.40 o
   2 -11  11         13.12         16.13         2.45 o
   3 -11  11         82.59         89.81         2.46 o
   4 -11  11          0.22          3.28         2.32 o
   5 -11  11         37.48         45.11         3.11 o
   6 -11  11          6.21         -0.76         2.33 o
   7 -11  11         17.11         25.41         2.30 o
   8 -11  11          0.05          2.21         2.23 o
   9 -11  11          0.00          1.37         2.94 o
  10 -11  11          6.34          1.94         2.16 o
  11 -11  11          0.04          3.57         3.57 o
  -7 -10  11          0.01          2.16         3.55 o
  -6 -10  11          9.39         11.10         3.13 o
  -5 -10  11          3.65          4.47         2.73 o
  -4 -10  11          1.99          7.26         2.65 o
  -3 -10  11          0.00          3.37         2.46 o
  -2 -10  11          0.00          0.55         2.56 o
  -1 -10  11        332.74        323.76         6.09 o
   0 -10  11         28.01         35.29         3.28 o
   1 -10  11         51.58         57.36         3.41 o
   2 -10  11        190.48        183.25         7.59 o
   3 -10  11        275.20        276.28         8.67 o
   4 -10  11          2.33          2.88         2.33 o
   5 -10  11         40.77         35.17         2.09 o
   6 -10  11          0.22          4.60         2.50 o
   7 -10  11         13.25         12.62         2.52 o
   8 -10  11          4.27          2.77         2.13 o
   9 -10  11         29.79         30.18         2.36 o
  10 -10  11          3.04          3.39         2.21 o
  11 -10  11          1.45          3.09         2.76 o
  -8  -9  11          5.71          4.87         3.61 o
  -7  -9  11         34.12         28.67         3.31 o
  -6  -9  11         15.20         18.21         2.91 o
  -5  -9  11          2.71          3.05         2.91 o
  -4  -9  11          0.07          3.98         2.81 o
  -3  -9  11         10.27          6.81         2.56 o
  -2  -9  11        562.04        577.76         4.66 o
  -1  -9  11         22.46         22.79         2.68 o
   0  -9  11          2.44          5.29         2.62 o
   1  -9  11        310.58        325.67         4.34 o
   2  -9  11         59.34         66.36         4.24 o
   3  -9  11         66.37         57.12         3.27 o
   4  -9  11         14.00         23.77         2.68 o
   5  -9  11          0.00          2.45         2.65 o
   6  -9  11          8.93          6.22         3.40 o
   7  -9  11          3.28          4.50         2.46 o
   8  -9  11          4.93          9.47         2.33 o
   9  -9  11         23.04         19.45         2.44 o
  10  -9  11          1.57          2.10         2.38 o
  11  -9  11          0.08         -0.35         2.46 o
  -9  -8  11          5.06          5.07         3.65 o
  -8  -8  11          0.54          2.25         3.32 o
  -7  -8  11          6.92          8.01         2.93 o
  -6  -8  11          6.55          4.30         2.79 o
  -5  -8  11         39.04         45.51         2.80 o
  -4  -8  11         21.71         18.21         2.74 o
  -3  -8  11         58.92         60.48         2.59 o
  -2  -8  11        155.06        136.76         2.79 o
  -1  -8  11          0.66          4.39         2.63 o
   0  -8  11        130.58        126.62         4.06 o
   1  -8  11         38.79         35.35         2.69 o
   2  -8  11         70.00         67.17         2.74 o
   3  -8  11          2.92          3.50         2.54 o
   4  -8  11         49.96         49.05         2.33 o
   5  -8  11         13.32         16.51         2.33 o
   6  -8  11          1.54         -0.45         2.47 o
   7  -8  11          3.12         12.24         3.91 o
   8  -8  11          2.63          3.84         2.57 o
   9  -8  11         24.04         27.99         2.75 o
  10  -8  11         22.91         24.04         2.50 o
  11  -8  11         32.70         25.53         2.53 o
 -10  -7  11         12.30         13.33         4.84 o
  -9  -7  11         12.60         10.75         3.04 o
  -8  -7  11          9.07         12.36         2.87 o
  -7  -7  11          0.87          1.04         2.76 o
  -6  -7  11         22.39         21.12         2.89 o
  -5  -7  11        157.24        142.73         3.05 o
  -4  -7  11         24.71         26.08         2.68 o
  -3  -7  11         90.50         94.56         2.77 o
  -2  -7  11         24.80         24.78         2.04 o
  -1  -7  11          5.44          0.88         2.35 o
   0  -7  11         86.11         71.94         2.20 o
   1  -7  11         98.52        101.03         2.88 o
   2  -7  11         84.17         74.30         2.33 o
   3  -7  11        168.50        181.57         5.38 o
   4  -7  11          8.95         13.56         2.17 o
   5  -7  11        105.02        108.71         2.54 o
   6  -7  11          0.06          1.56         3.20 o
   7  -7  11          5.19          8.97         2.28 o
   8  -7  11          0.63         -1.45         2.07 o
   9  -7  11         26.72         31.10         2.67 o
  10  -7  11          9.91         10.17         2.70 o
  11  -7  11          2.22          2.86         2.74 o
 -10  -6  11          4.69          4.21         3.80 o
  -9  -6  11          6.87          8.31         3.14 o
  -8  -6  11          1.16          1.10         2.88 o
  -7  -6  11          1.32          0.84         3.04 o
  -6  -6  11         17.62         10.66         2.61 o
  -5  -6  11         73.94         74.44         4.06 o
  -4  -6  11          3.45          2.91         2.66 o
  -3  -6  11          7.11         10.65         2.41 o
  -2  -6  11         27.77         28.60         2.64 o
  -1  -6  11         17.11         20.10         3.22 o
   0  -6  11         55.51         60.19         2.37 o
   1  -6  11          4.82          9.76         2.09 o
   2  -6  11         74.36         74.90         2.39 o
   3  -6  11         28.53         26.31         2.22 o
   4  -6  11         44.71         45.46         3.02 o
   5  -6  11         16.87         11.10         2.61 o
   6  -6  11         52.99         58.82         3.30 o
   7  -6  11          0.14         -0.40         2.10 o
   8  -6  11          7.84         11.51         2.52 o
   9  -6  11         28.07         21.12         2.43 o
  10  -6  11          2.25          4.18         2.20 o
 -11  -5  11          0.00          1.15         3.83 o
 -10  -5  11         24.46         22.11         3.36 o
  -9  -5  11          1.77         -0.79         2.92 o
  -8  -5  11          0.21          2.35         3.16 o
  -7  -5  11          0.13          2.05         2.66 o
  -6  -5  11          0.09          1.16         2.61 o
  -5  -5  11         14.65         18.67         2.70 o
  -4  -5  11          9.87         11.31         2.70 o
  -3  -5  11          0.40          3.58         2.55 o
  -2  -5  11         54.23         58.31         2.92 o
  -1  -5  11         21.25         27.08         3.19 o
   0  -5  11         68.99         75.28         2.64 o
   1  -5  11         20.31         18.34         2.13 o
   2  -5  11          0.80          3.30         2.64 o
   3  -5  11          5.20         10.95         2.39 o
   4  -5  11         61.16         62.92         2.50 o
   5  -5  11         12.84         16.20         2.33 o
   6  -5  11         35.69         32.92         2.72 o
   7  -5  11          0.04          3.24         2.52 o
   8  -5  11          1.82          1.43         2.32 o
   9  -5  11         15.26         20.08         2.42 o
  10  -5  11         11.74         11.78         2.50 o
 -11  -4  11          1.39          7.00         3.85 o
 -10  -4  11          4.44          2.89         3.15 o
  -9  -4  11         32.88         27.76         2.89 o
  -8  -4  11         58.12         44.15         2.99 o
  -7  -4  11         53.38         48.52         4.03 o
  -6  -4  11          1.39          4.59         2.73 o
  -5  -4  11        148.59        133.02         5.86 o
  -4  -4  11         22.97         18.90         2.64 o
  -3  -4  11         52.50         53.47         3.11 o
  -2  -4  11         12.82         14.20         2.64 o
  -1  -4  11         70.64         73.71         3.06 o
   0  -4  11        101.91        110.74         2.76 o
   1  -4  11        388.53        422.99         4.75 o
   2  -4  11         99.13        100.54         2.94 o
   3  -4  11         51.33         48.57         4.18 o
   4  -4  11        112.78        111.65         4.26 o
   5  -4  11          4.17          8.34         2.24 o
   6  -4  11         38.63         38.09         2.19 o
   7  -4  11         42.50         33.95         2.77 o
   8  -4  11         26.34         31.36         2.77 o
   9  -4  11          0.01          0.67         2.63 o
  10  -4  11          0.52          2.27         2.83 o
 -12  -3  11          0.64          3.87         5.80 o
 -11  -3  11          0.20          1.45         4.19 o
 -10  -3  11         11.54          9.97         3.67 o
  -9  -3  11         39.69         38.39         3.61 o
  -8  -3  11         77.35         72.04         4.60 o
  -7  -3  11        125.52        122.81         6.37 o
  -6  -3  11          4.51          4.25         3.38 o
  -5  -3  11        251.43        219.06        10.59 o
  -4  -3  11         17.15         17.21         2.49 o
  -3  -3  11          0.22         -0.12         2.22 o
  -2  -3  11        338.53        335.78         8.58 o
  -1  -3  11         34.62         31.11         3.20 o
   0  -3  11          0.04          0.43         2.29 o
   1  -3  11         92.52         98.50         5.59 o
   2  -3  11        108.18        127.43         5.61 o
   3  -3  11         33.83         42.09         2.94 o
   4  -3  11         57.70         49.80         2.56 o
   5  -3  11         20.65         20.70         4.63 o
   6  -3  11          1.15          3.41         2.34 o
   7  -3  11         30.07         33.45         2.61 o
   8  -3  11          0.27          3.45         2.92 o
   9  -3  11          0.77          1.28         2.72 o
 -12  -2  11          3.31          3.25         4.04 o
 -11  -2  11          2.54          6.43         3.11 o
 -10  -2  11          2.93          2.94         2.85 o
  -9  -2  11          4.32          7.06         2.48 o
  -8  -2  11         23.28         22.90         2.72 o
  -7  -2  11        171.12        166.16        19.15 o
  -6  -2  11        268.95        281.64        22.78 o
  -5  -2  11          0.71          3.20         2.75 o
  -4  -2  11         81.06         78.86         4.90 o
  -3  -2  11        266.36        284.42         8.58 o
  -2  -2  11         72.31         80.35         2.79 o
  -1  -2  11        114.62        111.34         5.36 o
   0  -2  11         51.06         53.90         2.48 o
   1  -2  11        109.19        105.21         4.54 o
   2  -2  11        101.10        103.98         3.41 o
   3  -2  11        159.49        160.57         5.00 o
   4  -2  11          2.66          4.65         3.02 o
   5  -2  11          7.23          9.33         2.84 o
   6  -2  11         20.95         24.36         2.64 o
   7  -2  11          0.29          3.66         2.59 o
   8  -2  11          1.09          0.65         2.70 o
   9  -2  11          6.55          7.85         2.86 o
 -12  -1  11          1.12          3.46         3.23 o
 -11  -1  11          0.34          0.22         2.96 o
 -10  -1  11         57.27         41.49         4.23 o
  -9  -1  11         68.47         86.88         6.37 o
  -8  -1  11          0.17          2.61         2.41 o
  -7  -1  11         27.66         39.51         5.66 o
  -6  -1  11          5.36          8.82         2.56 o
  -5  -1  11         52.39         43.15         2.93 o
  -4  -1  11        255.52        259.16         8.26 o
  -3  -1  11        186.32        172.65         4.52 o
  -2  -1  11        199.15        187.26         9.70 o
  -1  -1  11          2.75          8.61         2.74 o
   0  -1  11         71.85         71.76         2.56 o
   1  -1  11        118.41        131.68         4.06 o
   2  -1  11         64.92         73.03         4.50 o
   3  -1  11         13.01         19.38         2.25 o
   4  -1  11          0.53         -0.23         2.56 o
   5  -1  11          7.25         12.78         2.61 o
   6  -1  11         17.88         12.54         2.97 o
   7  -1  11          0.16          2.60         2.68 o
   8  -1  11          0.95          3.99         2.72 o
 -12   0  11          0.08          2.44         2.97 o
 -11   0  11          9.51         11.96         2.65 o
 -10   0  11          1.40          3.24         2.34 o
  -9   0  11          0.01          1.13         2.27 o
  -8   0  11        106.02        117.26         8.55 o
  -7   0  11          2.57          8.92         2.09 o
  -6   0  11         63.06         62.51         3.63 o
  -5   0  11         40.18         44.27         3.29 o
  -4   0  11        267.86        229.42        10.27 o
  -3   0  11        395.55        422.79        13.68 o
  -2   0  11        198.30        177.90         6.90 o
  -1   0  11         92.42         92.29         2.64 o
   0   0  11          0.13          0.46         2.64 o
   1   0  11         31.76         36.43         2.36 o
   2   0  11         76.59         71.07         4.78 o
   3   0  11         21.79         30.46         4.06 o
   4   0  11         88.73         77.70         5.38 o
   5   0  11          0.01          0.52         2.54 o
   6   0  11          1.84          1.49         2.70 o
   7   0  11          4.15          2.59         2.72 o
   8   0  11          1.92          0.37         3.28 o
 -13   1  11         13.95         13.94         4.12 o
 -12   1  11          1.97          5.36         2.59 o
 -11   1  11          0.83          4.24         2.58 o
 -10   1  11          2.10          5.62         2.37 o
  -9   1  11         29.53         29.59         4.62 o
  -8   1  11         73.63         78.40         4.82 o
  -7   1  11         29.78         25.79         2.72 o
  -6   1  11         59.20         59.05         4.49 o
  -5   1  11        904.92        944.78        59.34 o
  -4   1  11         53.78         62.99        12.24 o
  -3   1  11         23.04         18.69         2.55 o
  -2   1  11         19.74         16.63         2.25 o
  -1   1  11        368.04        369.24        17.64 o
   0   1  11          0.86          1.71         2.29 o
   1   1  11         46.08         39.49         4.62 o
   2   1  11         38.78         43.86         3.38 o
   3   1  11         32.39         27.46         2.37 o
   4   1  11         30.38         36.12         3.62 o
   5   1  11          4.79          5.04         2.70 o
   6   1  11          0.78          4.96         2.39 o
   7   1  11          0.27          1.13         2.85 o
 -13   2  11          2.09          6.13         3.05 o
 -12   2  11          3.32          4.42         2.84 o
 -11   2  11          0.40          0.75         2.21 o
 -10   2  11          0.03          1.53         2.62 o
  -9   2  11         45.25         46.79         2.75 o
  -8   2  11        167.25        145.37        16.32 o
  -7   2  11          0.28          2.42         2.24 o
  -6   2  11        191.72        203.68        12.60 o
  -5   2  11        110.80        120.18        10.38 o
  -4   2  11        128.62        116.28         6.60 o
  -3   2  11          0.18          1.12         2.85 o
  -2   2  11          4.20          5.96         2.70 o
  -1   2  11          3.41          5.15         2.19 o
   0   2  11        296.89        277.31        18.83 o
   1   2  11         82.97         97.28         4.55 o
   2   2  11         20.50         20.69         3.87 o
   3   2  11         18.74         15.46         2.65 o
   4   2  11          4.15          4.28         2.38 o
   5   2  11         29.89         27.44         2.46 o
   6   2  11          8.73         12.61         2.78 o
 -12   3  11          2.02          0.99         2.73 o
 -11   3  11          1.82          2.08         2.65 o
 -10   3  11         38.47         39.45         3.45 o
  -9   3  11        201.97        216.55        16.45 o
  -8   3  11         79.56         90.46         5.23 o
  -7   3  11          1.65          3.92         2.97 o
  -6   3  11         46.23         49.32         3.25 o
  -5   3  11          1.04          5.04         2.54 o
  -4   3  11          6.22          8.19         2.30 o
  -3   3  11        227.59        218.46        14.19 o
  -2   3  11        235.79        222.66        11.51 o
  -1   3  11         21.36         27.10         4.52 o
   0   3  11          1.34          1.56         2.37 o
   1   3  11         60.25         61.58         2.81 o
   2   3  11          2.05          6.29         4.01 o
   3   3  11          4.28          6.11         2.69 o
   4   3  11          0.14         -0.44         2.39 o
   5   3  11         11.43         12.34         2.93 o
 -12   4  11          0.53          1.12         2.50 o
 -11   4  11          2.76          4.44         2.67 o
 -10   4  11         28.21         28.27         3.54 o
  -9   4  11         54.71         54.28         4.62 o
  -8   4  11         13.94         11.42         3.73 o
  -7   4  11         77.60         64.82         8.60 o
  -6   4  11         40.67         50.82         3.07 o
  -5   4  11          3.97          2.95         2.77 o
  -4   4  11         29.47         24.70         2.34 o
  -3   4  11         16.05         16.69         2.18 o
  -2   4  11        106.85         98.55         6.12 o
  -1   4  11        238.02        225.63        17.08 o
   0   4  11         80.01         78.54         5.46 o
   1   4  11          7.79          6.03         2.34 o
   2   4  11          0.12          0.57         2.20 o
   3   4  11          1.20          3.49         2.70 o
   4   4  11          8.68         13.13         2.57 o
 -12   5  11          2.60          4.52         2.92 o
 -11   5  11          6.86         17.44         2.72 o
 -10   5  11          1.14          2.47         2.71 o
  -9   5  11         43.74         40.92         2.70 o
  -8   5  11         60.10         59.25         4.59 o
  -7   5  11         66.75         70.92         4.80 o
  -6   5  11        180.40        164.53        13.03 o
  -5   5  11        139.64        143.24        14.19 o
  -4   5  11          0.77          4.67         2.33 o
  -3   5  11          0.09          2.84         2.43 o
  -2   5  11          1.33          6.85         3.50 o
  -1   5  11         23.48         21.13         2.59 o
   0   5  11          0.09          0.55         2.26 o
   1   5  11          8.01          8.14         2.36 o
   2   5  11          0.04          1.40         2.45 o
   3   5  11          1.23          2.77         2.79 o
 -11   6  11         18.01         19.83         2.83 o
 -10   6  11          5.78          7.04         2.76 o
  -9   6  11          3.39          6.47         2.67 o
  -8   6  11          5.81         11.86         3.60 o
  -7   6  11          8.57          5.89         2.33 o
  -6   6  11         24.20         21.82         2.41 o
  -5   6  11          8.61          4.62         2.64 o
  -4   6  11         14.71         20.00         3.14 o
  -3   6  11          5.56          6.17         2.42 o
  -2   6  11          5.96          8.78         2.24 o
  -1   6  11         34.19         33.53         5.08 o
   0   6  11          1.61          7.51         2.41 o
   1   6  11         11.84         10.68         2.79 o
 -10   7  11          1.43          5.06         2.51 o
  -9   7  11          0.43          3.80         2.39 o
  -8   7  11          3.21          6.68         2.29 o
  -7   7  11          2.26          2.55         2.64 o
  -6   7  11          1.89          4.43         2.90 o
  -5   7  11          0.01          0.59         2.70 o
  -4   7  11          5.27         11.13         3.21 o
  -3   7  11          0.00         -1.40         3.43 o
  -2   7  11         15.48          8.57         2.44 o
  -1   7  11         27.58         27.62         2.56 o
   0   7  11          0.97          3.98         2.57 o
  -9   8  11          7.14         11.95         2.76 o
  -8   8  11          1.19          0.99         3.27 o
  -7   8  11          2.22          5.37         3.32 o
  -6   8  11          9.27         14.78         2.72 o
  -5   8  11          0.35          3.23         2.44 o
  -4   8  11          2.23          4.89         2.81 o
  -3   8  11          4.47          6.25         2.51 o
  -2   8  11          1.15          6.53         2.35 o
   2 -16  12          2.51          2.87         2.83 o
   3 -16  12          1.79          0.25         2.45 o
   4 -16  12          3.09          7.38         2.53 o
   5 -16  12          0.38          2.45         2.47 o
   6 -16  12          1.88          5.00         2.26 o
  -1 -15  12          1.01          2.14         3.44 o
   0 -15  12          0.18          1.22         2.28 o
   1 -15  12          1.79          4.44         2.72 o
   2 -15  12          2.45          0.21         2.41 o
   3 -15  12          1.26          1.96         2.94 o
   4 -15  12          1.55          7.28         2.17 o
   5 -15  12          0.79          0.27         2.45 o
   6 -15  12          3.77          7.05         3.96 o
   7 -15  12          0.07          3.57         2.25 o
   8 -15  12          5.29          6.23         2.26 o
  -3 -14  12          7.35          5.18         3.79 o
  -2 -14  12          7.17          6.83         2.79 o
  -1 -14  12         12.55         19.71         2.79 o
   0 -14  12          8.09          9.17         2.36 o
   1 -14  12          0.04          0.67         2.41 o
   2 -14  12          1.17          5.33         2.65 o
   3 -14  12         24.93         13.31         2.51 o
   4 -14  12         80.89         70.25         4.24 o
   5 -14  12          0.14         -0.33         2.64 o
   6 -14  12          1.31          2.03         2.26 o
   7 -14  12          5.72          3.20         2.33 o
   8 -14  12          8.02         13.50         3.70 o
   9 -14  12          4.12          0.63         2.86 o
  -4 -13  12         25.32         21.31         3.33 o
  -3 -13  12          0.23          3.28         2.93 o
  -2 -13  12          0.67          1.47         3.41 o
  -1 -13  12         10.20          9.11         2.69 o
   0 -13  12          0.99          7.14         2.59 o
   1 -13  12          1.68          6.14         2.61 o
   2 -13  12          5.96          7.03         2.08 o
   3 -13  12         24.10         24.51         4.39 o
   4 -13  12         17.96         13.88         2.34 o
   5 -13  12         12.30          8.25         5.08 o
   6 -13  12          4.36          6.14         3.00 o
   7 -13  12          0.53          5.01         2.53 o
   8 -13  12          0.00          4.32         2.25 o
   9 -13  12          0.16          0.61         2.20 o
  -5 -12  12          6.20          7.51         3.29 o
  -4 -12  12          0.00          2.34         2.77 o
  -3 -12  12          2.13          4.49         2.91 o
  -2 -12  12          0.91          5.92         2.55 o
  -1 -12  12          9.94         10.26         3.05 o
   0 -12  12         21.92         20.27         3.21 o
   1 -12  12         83.42         82.78         3.87 o
   2 -12  12         27.46         29.00         3.56 o
   3 -12  12         53.40         52.50         3.11 o
   4 -12  12         25.05         23.01         2.74 o
   5 -12  12          1.73         -1.29         2.90 o
   6 -12  12          0.86          3.95         2.15 o
   7 -12  12          2.43          5.64         2.72 o
   8 -12  12          2.35          4.79         2.33 o
   9 -12  12          0.72          0.60         2.14 o
  10 -12  12          0.62          3.87         2.21 o
  -6 -11  12         18.37         16.00         3.07 o
  -5 -11  12          9.32          6.82         2.95 o
  -4 -11  12          3.14          6.46         2.74 o
  -3 -11  12          0.00          5.53         2.50 o
  -2 -11  12          1.49          0.45         2.97 o
  -1 -11  12         17.35         21.97         2.68 o
   0 -11  12          7.73          9.82         2.53 o
   1 -11  12        141.41        143.18         5.98 o
   2 -11  12         51.02         41.88         2.41 o
   3 -11  12         21.47         18.73         2.22 o
   4 -11  12          8.83          2.81         2.30 o
   5 -11  12          0.22          1.40         2.04 o
   6 -11  12         22.02         20.54         2.61 o
   7 -11  12          2.09          3.04         2.28 o
   8 -11  12          1.59          3.40         2.27 o
   9 -11  12         14.08         13.97         2.33 o
  10 -11  12          0.67          4.35         2.43 o
  -7 -10  12          0.75         -3.84         3.16 o
  -6 -10  12          4.17          3.52         2.99 o
  -5 -10  12          1.50          7.63         2.61 o
  -4 -10  12          0.57          2.94         2.68 o
  -3 -10  12          0.13          1.99         2.49 o
  -2 -10  12         17.57         22.26         2.72 o
  -1 -10  12          0.93          1.74         2.30 o
   0 -10  12         37.72         43.86         2.72 o
   1 -10  12         18.02         14.49         2.61 o
   2 -10  12        175.72        182.18         2.83 o
   3 -10  12         18.32         17.96         2.61 o
   4 -10  12         11.97         11.46         2.61 o
   5 -10  12         27.64         34.27         2.19 o
   6 -10  12          0.12          1.65         2.50 o
   7 -10  12          0.74          5.85         2.07 o
   8 -10  12          2.25          5.15         2.29 o
   9 -10  12          1.22          4.37         2.44 o
  10 -10  12          4.88          6.54         2.76 o
  -8  -9  12         18.82         15.01         3.29 o
  -7  -9  12          0.07         -0.42         2.81 o
  -6  -9  12          1.29          0.81         3.01 o
  -5  -9  12          0.65          2.04         2.70 o
  -4  -9  12         29.48         32.19         2.59 o
  -3  -9  12          0.83          3.58         2.48 o
  -2  -9  12         84.06         88.85         2.76 o
  -1  -9  12         28.17         39.18         2.43 o
   0  -9  12         45.73         51.97         2.66 o
   1  -9  12         97.14         96.94         4.33 o
   2  -9  12         13.94         19.61         2.57 o
   3  -9  12          4.86          9.15         2.64 o
   4  -9  12         68.98         74.22         2.81 o
   5  -9  12        147.35        126.11         4.51 o
   6  -9  12         46.96         48.01         3.58 o
   7  -9  12         23.66         20.77         2.35 o
   8  -9  12          2.61          3.94         2.13 o
   9  -9  12         14.25         18.19         2.65 o
  10  -9  12          4.81          4.52         2.77 o
  -9  -8  12          0.18          3.10         3.45 o
  -8  -8  12          6.86          7.20         2.77 o
  -7  -8  12          0.01          0.13         3.02 o
  -6  -8  12          5.10          9.60         2.73 o
  -5  -8  12         11.21         10.88         2.77 o
  -4  -8  12          2.30          4.77         2.66 o
  -3  -8  12         30.83         32.59         2.77 o
  -2  -8  12          0.04         -1.93         2.55 o
  -1  -8  12         87.89         94.30         2.76 o
   0  -8  12        181.29        180.05         3.64 o
   1  -8  12         13.55         13.00         2.18 o
   2  -8  12          4.57          4.34         2.54 o
   3  -8  12          0.25          4.35         2.36 o
   4  -8  12          3.25          3.11         2.77 o
   5  -8  12          0.13          0.70         2.08 o
   6  -8  12          3.55          3.91         2.87 o
   7  -8  12         42.21         43.08         2.49 o
   8  -8  12          1.70          6.39         2.29 o
   9  -8  12          9.26          9.81         2.65 o
  10  -8  12          1.50          7.25         2.41 o
  -9  -7  12         10.40          9.41         3.03 o
  -8  -7  12          0.02          0.93         2.78 o
  -7  -7  12          7.78          7.63         2.88 o
  -6  -7  12         12.67         18.42         2.97 o
  -5  -7  12         78.60         73.57         2.77 o
  -4  -7  12        130.99        124.16         3.07 o
  -3  -7  12        115.62        124.88         4.42 o
  -2  -7  12         68.48         70.20         2.42 o
  -1  -7  12         47.33         56.60         3.05 o
   0  -7  12        154.44        158.42         2.70 o
   1  -7  12         86.83         82.77         3.27 o
   2  -7  12          0.12          4.97         2.24 o
   3  -7  12          4.92          8.42         1.99 o
   4  -7  12          6.65          7.36         2.30 o
   5  -7  12          3.70          6.29         2.63 o
   6  -7  12         55.92         52.05         4.47 o
   7  -7  12         15.99         17.01         2.61 o
   8  -7  12          0.51          0.71         2.61 o
   9  -7  12          9.57         10.43         2.78 o
  10  -7  12          5.46          2.11         2.35 o
 -10  -6  12          0.57         -0.04         3.18 o
  -9  -6  12          2.19          3.52         3.14 o
  -8  -6  12          4.42          4.14         2.66 o
  -7  -6  12         22.65         18.55         2.95 o
  -6  -6  12         27.24         31.51         2.78 o
  -5  -6  12        186.60        179.86         4.13 o
  -4  -6  12         16.56         20.43         2.73 o
  -3  -6  12         10.09         16.30         2.59 o
  -2  -6  12         10.93         11.51         2.50 o
  -1  -6  12         60.02         62.65         3.39 o
   0  -6  12         72.06         92.64         3.69 o
   1  -6  12          1.43          1.01         2.11 o
   2  -6  12          0.50          2.96         2.83 o
   3  -6  12         34.35         26.02         2.17 o
   4  -6  12          0.01          0.82         2.05 o
   5  -6  12         12.84         14.52         2.14 o
   6  -6  12          0.28          0.04         2.51 o
   7  -6  12         23.61         29.30         2.67 o
   8  -6  12         30.73         34.90         2.42 o
   9  -6  12         12.37          9.64         2.72 o
  10  -6  12          5.26          8.57         2.74 o
 -11  -5  12          3.15          6.45         4.35 o
 -10  -5  12          1.50          7.24         3.11 o
  -9  -5  12          2.10          4.80         2.86 o
  -8  -5  12         13.58         14.52         2.90 o
  -7  -5  12          3.43          6.46         2.66 o
  -6  -5  12         36.52         35.77         2.70 o
  -5  -5  12         93.95         95.93         5.28 o
  -4  -5  12         29.29         26.08         2.31 o
  -3  -5  12        132.75        130.82         2.53 o
  -2  -5  12          0.05          4.21         2.27 o
  -1  -5  12         31.91         31.67         2.64 o
   0  -5  12        160.75        162.38         3.97 o
   1  -5  12         82.06         81.28         2.40 o
   2  -5  12         42.96         40.65         2.45 o
   3  -5  12        231.51        223.41         2.63 o
   4  -5  12         45.24         40.64         2.21 o
   5  -5  12          9.82          7.01         2.22 o
   6  -5  12          4.99          9.36         2.30 o
   7  -5  12         13.60         18.90         2.57 o
   8  -5  12          9.93          8.98         2.68 o
   9  -5  12          1.55          4.24         2.94 o
 -11  -4  12          7.78          9.09         3.52 o
 -10  -4  12          5.40          8.88         3.00 o
  -9  -4  12          0.04          1.18         2.65 o
  -8  -4  12          2.65          1.95         2.59 o
  -7  -4  12         57.51         54.00         3.17 o
  -6  -4  12         61.56         69.54         2.79 o
  -5  -4  12          1.94          4.88         2.43 o
  -4  -4  12         54.73         53.82         4.02 o
  -3  -4  12        299.22        291.70         5.63 o
  -2  -4  12         96.95         97.32         5.96 o
  -1  -4  12          0.06         -0.88         3.15 o
   0  -4  12        327.87        316.64         8.27 o
   1  -4  12         74.92         69.30         2.49 o
   2  -4  12         65.50         68.18         2.48 o
   3  -4  12         19.43         14.59         3.01 o
   4  -4  12         40.17         42.53         3.05 o
   5  -4  12          0.27          2.02         2.25 o
   6  -4  12          4.45          5.92         2.26 o
   7  -4  12         12.50          5.42         2.32 o
   8  -4  12          7.50          8.22         2.39 o
   9  -4  12          0.94          2.57         2.51 o
 -11  -3  12          5.75          9.15         3.19 o
 -10  -3  12          6.20          8.36         2.95 o
  -9  -3  12         20.47         17.94         2.78 o
  -8  -3  12         94.67         83.55         6.24 o
  -7  -3  12        224.18        208.23         3.60 o
  -6  -3  12          0.46          2.65         2.76 o
  -5  -3  12        185.70        184.13         6.22 o
  -4  -3  12         15.16         16.03         2.33 o
  -3  -3  12        130.66        128.44         4.14 o
  -2  -3  12        177.23        174.43         2.98 o
  -1  -3  12         20.85         27.77         2.39 o
   0  -3  12         19.31         24.78         2.36 o
   1  -3  12         52.40         47.20         2.69 o
   2  -3  12        177.57        171.28         8.33 o
   3  -3  12        152.77        148.89         4.92 o
   4  -3  12         25.36         25.47         2.41 o
   5  -3  12          9.30          7.93         3.04 o
   6  -3  12         20.38         17.15         2.35 o
   7  -3  12          6.34         11.35         2.68 o
   8  -3  12          0.10          2.66         2.26 o
   9  -3  12          1.54          2.64         2.83 o
 -12  -2  12          0.61          3.02         3.35 o
 -11  -2  12          6.65         11.28         2.98 o
 -10  -2  12         24.89         22.13         3.02 o
  -9  -2  12          7.03          6.88         4.75 o
  -8  -2  12         38.93         33.33         3.21 o
  -7  -2  12         67.24         59.96         4.34 o
  -6  -2  12        583.26        538.53        33.83 o
  -5  -2  12        197.48        186.22         5.51 o
  -4  -2  12         16.87         15.41         3.00 o
  -3  -2  12         16.63         22.59         2.51 o
  -2  -2  12        333.00        341.81        17.41 o
  -1  -2  12         77.90         76.03         2.81 o
   0  -2  12         25.63         27.78         2.36 o
   1  -2  12        139.56        141.45         7.77 o
   2  -2  12         53.37         51.73         2.97 o
   3  -2  12         10.00         17.22         2.91 o
   4  -2  12         16.51         12.28         2.98 o
   5  -2  12          5.36         -1.95         2.63 o
   6  -2  12          4.45          4.11         2.25 o
   7  -2  12          0.06          1.17         2.26 o
   8  -2  12          0.45          0.46         2.70 o
 -12  -1  12          7.49          7.93         2.83 o
 -11  -1  12          0.59          2.81         2.77 o
 -10  -1  12          0.04          4.63         2.41 o
  -9  -1  12          0.75          4.26         2.57 o
  -8  -1  12         40.27         44.70         4.91 o
  -7  -1  12        325.88        291.90        32.33 o
  -6  -1  12         11.79         15.83         2.83 o
  -5  -1  12        282.05        241.20        20.56 o
  -4  -1  12         95.42        112.75         4.64 o
  -3  -1  12          0.88          3.16         2.19 o
  -2  -1  12       1178.89       1135.45        61.32 o
  -1  -1  12          0.22          2.91         2.84 o
   0  -1  12         17.90         22.67         2.17 o
   1  -1  12         83.48         86.20         2.61 o
   2  -1  12        191.02        193.68         9.67 o
   3  -1  12          1.83          3.97         4.19 o
   4  -1  12         74.73         73.12         4.65 o
   5  -1  12          1.25         -0.23         2.89 o
   6  -1  12          0.00          2.18         2.59 o
   7  -1  12          4.58          5.17         2.19 o
 -12   0  12         22.03         29.68         6.46 o
 -11   0  12          2.71          2.43         2.36 o
 -10   0  12          0.26          1.63         2.35 o
  -9   0  12          0.04          0.14         2.08 o
  -8   0  12         24.11         24.23         2.64 o
  -7   0  12         67.18         62.24         3.88 o
  -6   0  12          4.06          5.62         3.16 o
  -5   0  12         96.32         80.34         4.97 o
  -4   0  12        359.57        372.79        23.45 o
  -3   0  12        137.44        128.97         3.43 o
  -2   0  12        114.76        121.41         3.63 o
  -1   0  12        184.97        184.67         9.21 o
   0   0  12         30.06         31.89         2.89 o
   1   0  12          2.90          0.54         2.62 o
   2   0  12         23.85         26.78         3.83 o
   3   0  12          6.00         12.11         2.61 o
   4   0  12          0.24          4.26         2.30 o
   5   0  12         18.04         30.48         3.34 o
   6   0  12          1.06          2.64         2.67 o
   7   0  12          0.41         -2.83         2.78 o
 -12   1  12          0.40          1.70         2.97 o
 -11   1  12          0.53          3.96         2.44 o
 -10   1  12          3.01         12.56         2.75 o
  -9   1  12         33.60         36.90         3.93 o
  -8   1  12        109.59        107.68         8.40 o
  -7   1  12         21.44         19.69         3.45 o
  -6   1  12        186.60        193.09        16.47 o
  -5   1  12         74.85         72.04         7.11 o
  -4   1  12         17.61         19.24         3.55 o
  -3   1  12        190.04        188.50        10.84 o
  -2   1  12        134.60        115.28         8.17 o
  -1   1  12         17.85         16.37         2.15 o
   0   1  12        234.11        237.86        12.82 o
   1   1  12        129.10        119.12         7.06 o
   2   1  12         95.62         92.97         3.33 o
   3   1  12          0.13         -0.62         2.29 o
   4   1  12          0.89          3.64         2.59 o
   5   1  12         15.44         22.79         3.05 o
   6   1  12          0.09          3.40         2.76 o
 -12   2  12          4.75          9.51         2.88 o
 -11   2  12          0.13         -1.72         2.44 o
 -10   2  12          2.45          1.78         2.37 o
  -9   2  12          1.36          5.68         2.16 o
  -8   2  12          7.08          7.84         2.58 o
  -7   2  12          2.80          3.01         1.97 o
  -6   2  12        135.82        140.57        14.16 o
  -5   2  12         22.07         28.53         6.52 o
  -4   2  12          0.86          2.40         2.45 o
  -3   2  12        247.16        259.89        12.34 o
  -2   2  12         47.58         46.75         2.60 o
  -1   2  12         10.53         14.19         2.62 o
   0   2  12          0.10          0.58         2.61 o
   1   2  12         32.75         34.99         2.66 o
   2   2  12         57.94         56.63         3.40 o
   3   2  12         28.77         34.88         2.72 o
   4   2  12          0.01          1.18         2.70 o
   5   2  12          0.00          0.93         2.75 o
 -12   3  12          7.71         12.12         2.78 o
 -11   3  12          1.23          4.90         2.42 o
 -10   3  12         20.50         18.57         2.25 o
  -9   3  12         14.36         17.63         2.12 o
  -8   3  12          2.37          2.24         4.04 o
  -7   3  12          5.29          7.98         2.32 o
  -6   3  12          8.57          6.01         2.28 o
  -5   3  12         48.99         52.88         4.24 o
  -4   3  12         10.43         10.73         2.39 o
  -3   3  12          2.75          3.54         2.63 o
  -2   3  12        191.92        203.63        14.16 o
  -1   3  12         18.67         22.95         3.55 o
   0   3  12          3.38          8.16         2.41 o
   1   3  12         19.84         24.29         2.72 o
   2   3  12          3.74          5.84         3.63 o
   3   3  12          1.06          4.85         2.41 o
   4   3  12          0.06          3.40         2.72 o
 -12   4  12          4.20          8.32         2.76 o
 -11   4  12          0.27          5.03         2.45 o
 -10   4  12         21.13         28.94         3.10 o
  -9   4  12         76.19         78.54         8.91 o
  -8   4  12        151.08        146.29        10.00 o
  -7   4  12          6.54          7.70         2.17 o
  -6   4  12         55.62         49.65         6.18 o
  -5   4  12         32.50         34.72         2.48 o
  -4   4  12          0.85          6.36         2.37 o
  -3   4  12         17.76         12.25         2.68 o
  -2   4  12         11.96         17.59         2.71 o
  -1   4  12         23.11         20.12         2.74 o
   0   4  12         11.83         18.10         2.82 o
   1   4  12          7.53          8.92         2.29 o
   2   4  12         16.89         11.81         2.70 o
   3   4  12          0.28         -0.52         2.41 o
 -11   5  12         11.25         16.23         3.81 o
 -10   5  12         12.45         25.75         2.45 o
  -9   5  12         10.17         16.80         2.61 o
  -8   5  12          3.61          6.11         3.16 o
  -7   5  12          0.01         -0.59         2.33 o
  -6   5  12          1.43          3.74         2.18 o
  -5   5  12          6.80          6.02         2.62 o
  -4   5  12          4.39          2.01         2.37 o
  -3   5  12          0.51          2.39         2.43 o
  -2   5  12          8.74          6.69         2.28 o
  -1   5  12          3.78          8.42         2.20 o
   0   5  12          0.14         -2.48         2.65 o
   1   5  12         13.44         10.56         2.73 o
   2   5  12         11.03         10.88         2.96 o
 -10   6  12          0.76          5.98         3.17 o
  -9   6  12          0.75          4.89         2.68 o
  -8   6  12          3.37          5.62         2.23 o
  -7   6  12          8.60          7.76         2.44 o
  -6   6  12          1.70          3.73         2.32 o
  -5   6  12         19.38         22.47         4.67 o
  -4   6  12          0.60          8.85         2.38 o
  -3   6  12          1.78          2.17         2.20 o
  -2   6  12         19.14         26.68         2.31 o
  -1   6  12          0.95          3.95         2.77 o
   0   6  12          0.27          2.01         2.83 o
  -9   7  12         10.15          7.78         2.76 o
  -8   7  12          0.39          2.33         2.24 o
  -7   7  12         16.01         20.10         2.21 o
  -6   7  12          8.15         11.22         2.89 o
  -5   7  12         12.02          5.77         4.64 o
  -4   7  12         36.76         38.90         4.52 o
  -3   7  12          9.28         16.97         2.24 o
  -2   7  12          4.50          9.77         2.56 o
   3 -16  13          0.05         -1.75         2.47 o
   4 -16  13          1.25          5.29         3.20 o
   0 -15  13          0.82          0.01         2.83 o
   1 -15  13          3.96          3.08         2.44 o
   2 -15  13          1.60          3.58         2.42 o
   3 -15  13          0.35          8.37         3.35 o
   4 -15  13         15.82         13.69         2.46 o
   5 -15  13         49.73         50.55         3.38 o
   6 -15  13         63.05         47.35         3.58 o
   7 -15  13          3.52          5.27         2.47 o
  -2 -14  13          6.50          5.10         2.77 o
  -1 -14  13          2.08         -0.07         2.76 o
   0 -14  13          0.10          0.23         3.14 o
   1 -14  13          0.03          1.15         3.08 o
   2 -14  13          4.06          5.40         3.11 o
   3 -14  13          0.35         -3.21         2.64 o
   4 -14  13          3.80          7.00         2.79 o
   5 -14  13          0.09          1.69         2.43 o
   6 -14  13          2.74          0.73         2.68 o
   7 -14  13          0.44          0.69         2.10 o
   8 -14  13          0.98          4.40         2.35 o
  -4 -13  13         17.73         15.05         3.13 o
  -3 -13  13          0.33          0.72         2.84 o
  -2 -13  13          0.93         -0.87         2.56 o
  -1 -13  13          0.16         -0.13         2.36 o
   0 -13  13          0.03         -1.22         2.22 o
   1 -13  13          0.01          0.15         3.14 o
   2 -13  13         59.34         69.40         3.42 o
   3 -13  13         78.33         81.25         6.51 o
   4 -13  13          3.20          2.92         2.30 o
   5 -13  13          0.10          2.31         2.08 o
   6 -13  13         10.09          6.26         2.29 o
   7 -13  13          1.08         -3.48         2.27 o
   8 -13  13          8.49          7.00         2.17 o
   9 -13  13          4.06          1.68         2.45 o
  -5 -12  13         11.12          8.89         3.10 o
  -4 -12  13          3.28         -0.44         2.73 o
  -3 -12  13         15.57         11.96         2.76 o
  -2 -12  13          3.93          1.90         2.68 o
  -1 -12  13          0.36         -0.68         2.28 o
   0 -12  13         14.72         17.23         2.30 o
   1 -12  13          6.91          9.21         2.59 o
   2 -12  13         42.73         47.74         2.69 o
   3 -12  13        102.54         83.21         3.64 o
   4 -12  13        100.86         81.98         2.54 o
   5 -12  13          1.66          1.12         2.11 o
   6 -12  13          0.23          6.08         2.23 o
   7 -12  13         11.00         10.14         2.40 o
   8 -12  13          1.74          0.53         2.42 o
   9 -12  13          0.00          4.85         2.65 o
  -6 -11  13          0.04          0.89         2.95 o
  -5 -11  13          2.26          5.19         2.90 o
  -4 -11  13         11.55          8.71         2.71 o
  -3 -11  13         16.80         14.66         2.72 o
  -2 -11  13         20.89         16.09         2.35 o
  -1 -11  13         25.97         23.59         2.57 o
   0 -11  13         10.37          9.88         2.21 o
   1 -11  13         11.71         10.29         2.30 o
   2 -11  13         26.21         17.99         2.61 o
   3 -11  13          5.87          4.98         2.16 o
   4 -11  13          6.55          8.44         2.21 o
   5 -11  13          0.21          1.45         2.26 o
   6 -11  13          0.21          2.06         2.21 o
   7 -11  13          3.04          5.79         2.08 o
   8 -11  13          0.02         -0.82         2.63 o
   9 -11  13          1.38          4.03         2.18 o
  -7 -10  13          3.79          4.95         2.94 o
  -6 -10  13          0.00          3.58         2.91 o
  -5 -10  13          0.29          3.50         2.66 o
  -4 -10  13         16.89         12.62         2.61 o
  -3 -10  13         68.81         62.40         2.49 o
  -2 -10  13         58.92         59.55         2.64 o
  -1 -10  13         78.43         70.69         2.87 o
   0 -10  13        198.22        188.80         2.77 o
   1 -10  13          2.15          0.25         2.21 o
   2 -10  13          4.07          9.71         2.30 o
   3 -10  13         14.02         12.16         3.00 o
   4 -10  13         54.17         50.56         2.43 o
   5 -10  13          3.60          0.97         2.22 o
   6 -10  13          2.24          3.44         2.57 o
   7 -10  13          3.16          2.76         2.52 o
   8 -10  13          0.00          0.22         2.57 o
   9 -10  13          0.08          1.58         2.61 o
  10 -10  13          2.32          3.52         2.74 o
  -8  -9  13         12.21         13.58         3.45 o
  -7  -9  13          5.53          4.46         2.67 o
  -6  -9  13          0.53          2.87         2.61 o
  -5  -9  13          5.77          5.48         2.57 o
  -4  -9  13          0.48          4.55         2.80 o
  -3  -9  13          0.38         -1.51         2.44 o
  -2  -9  13         14.65          9.32         2.08 o
  -1  -9  13         90.48         88.66         2.52 o
   0  -9  13        208.18        196.06         2.81 o
   1  -9  13         12.43         16.41         2.33 o
   2  -9  13          3.26          4.51         2.13 o
   3  -9  13          4.45          5.41         1.96 o
   4  -9  13         46.74         50.55         2.92 o
   5  -9  13          3.72          7.62         2.25 o
   6  -9  13         20.26         21.88         2.10 o
   7  -9  13         24.22         20.85         2.17 o
   8  -9  13          8.88         13.94         2.59 o
   9  -9  13          3.84          3.81         3.18 o
  10  -9  13          6.31          5.66         2.74 o
  -9  -8  13          0.12          1.21         3.13 o
  -8  -8  13          0.50          4.34         2.92 o
  -7  -8  13          5.01          4.28         2.82 o
  -6  -8  13          1.69          3.33         2.97 o
  -5  -8  13          7.02         11.47         2.55 o
  -4  -8  13         40.54         37.30         2.17 o
  -3  -8  13          9.97         10.64         2.21 o
  -2  -8  13         20.33         18.32         2.21 o
  -1  -8  13          7.33          9.58         3.46 o
   0  -8  13         20.63         24.16         3.65 o
   1  -8  13        104.84        106.53         2.61 o
   2  -8  13         17.93         14.89         2.17 o
   3  -8  13         29.36         28.91         2.21 o
   4  -8  13         18.51         19.17         4.47 o
   5  -8  13         13.23         16.51         1.92 o
   6  -8  13          0.05          4.13         2.52 o
   7  -8  13          6.45          8.52         2.11 o
   8  -8  13          7.07          0.29         2.57 o
   9  -8  13          0.37          3.83         2.43 o
  -9  -7  13          0.55          1.20         3.15 o
  -8  -7  13          0.93          2.11         2.64 o
  -7  -7  13          2.57          4.68         2.66 o
  -6  -7  13          9.93         14.77         2.64 o
  -5  -7  13         32.72         41.90         2.66 o
  -4  -7  13          8.78          9.84         2.24 o
  -3  -7  13          3.80          8.44         2.24 o
  -2  -7  13          6.07          9.79         2.25 o
  -1  -7  13         67.31         74.38         2.82 o
   0  -7  13         35.78         32.70         2.54 o
   1  -7  13        109.35         92.77         2.61 o
   2  -7  13         34.41         35.05         2.72 o
   3  -7  13         14.28         15.27         2.36 o
   4  -7  13         35.92         38.19         2.66 o
   5  -7  13          4.39          5.30         2.30 o
   6  -7  13         79.91         77.97         4.72 o
   7  -7  13          0.91          2.25         2.30 o
   8  -7  13          4.70         -0.25         2.07 o
   9  -7  13          2.75          6.96         2.19 o
 -10  -6  13          1.42          1.93         3.03 o
  -9  -6  13          2.75          2.68         2.68 o
  -8  -6  13          0.15          1.66         2.92 o
  -7  -6  13          9.48          9.65         2.72 o
  -6  -6  13         18.59         21.96         2.79 o
  -5  -6  13          1.61          3.39         2.21 o
  -4  -6  13          2.40          4.73         2.59 o
  -3  -6  13        124.41        113.94         3.17 o
  -2  -6  13         22.72         21.72         2.22 o
  -1  -6  13         88.24         96.32         3.17 o
   0  -6  13          2.33          2.95         2.18 o
   1  -6  13          0.03          1.73         2.26 o
   2  -6  13         68.23         71.27         2.50 o
   3  -6  13        129.33        145.50         4.09 o
   4  -6  13        207.35        202.23         7.18 o
   5  -6  13          3.14          4.17         3.00 o
   6  -6  13          1.82         -1.38         2.21 o
   7  -6  13          2.11          3.19         2.54 o
   8  -6  13         16.04         13.71         2.69 o
   9  -6  13          2.56          1.23         2.24 o
 -10  -5  13          5.69          6.84         3.03 o
  -9  -5  13          2.48         -1.58         2.79 o
  -8  -5  13          0.31          2.21         2.61 o
  -7  -5  13         77.14         79.04         3.35 o
  -6  -5  13         18.44         20.46         2.33 o
  -5  -5  13         40.56         46.14         3.73 o
  -4  -5  13          0.78          9.10         2.52 o
  -3  -5  13         11.49         12.86         2.29 o
  -2  -5  13        335.58        297.71         7.13 o
  -1  -5  13        131.02        137.87         4.57 o
   0  -5  13         77.90         72.38         3.71 o
   1  -5  13         79.98         79.35         2.85 o
   2  -5  13         50.83         51.55         2.44 o
   3  -5  13         12.25          8.93         2.69 o
   4  -5  13         18.86         20.29         2.64 o
   5  -5  13          1.36          4.15         2.31 o
   6  -5  13         54.46         44.52         2.41 o
   7  -5  13          2.39          1.54         2.64 o
   8  -5  13          4.87          1.28         2.63 o
   9  -5  13          0.44          2.38         2.77 o
 -11  -4  13          0.08         -0.21         3.21 o
 -10  -4  13          1.77          3.14         2.84 o
  -9  -4  13         22.45         26.02         3.04 o
  -8  -4  13         13.18         16.91         2.61 o
  -7  -4  13        289.67        271.94         6.09 o
  -6  -4  13        144.92        131.24         5.87 o
  -5  -4  13        232.98        196.27         6.68 o
  -4  -4  13         47.44         48.94         3.05 o
  -3  -4  13        285.52        272.46         8.33 o
  -2  -4  13         12.66         14.48         2.05 o
  -1  -4  13         30.05         30.85         2.32 o
   0  -4  13        289.24        287.91         7.65 o
   1  -4  13          2.07         -3.66         3.04 o
   2  -4  13         15.74         13.95         2.25 o
   3  -4  13         10.90          9.98         2.37 o
   4  -4  13         60.51         48.47         2.65 o
   5  -4  13          8.91          8.31         2.06 o
   6  -4  13          1.08          3.69         2.05 o
   7  -4  13          6.86          8.41         2.57 o
   8  -4  13          0.12          3.98         2.38 o
 -11  -3  13          7.35          3.59         3.07 o
 -10  -3  13          2.44          0.98         2.77 o
  -9  -3  13         17.69         20.88         2.70 o
  -8  -3  13          3.69          4.22         2.64 o
  -7  -3  13          7.66          9.50         3.06 o
  -6  -3  13         10.67         16.60         2.57 o
  -5  -3  13          4.85          5.73         2.62 o
  -4  -3  13        129.11        112.22         3.48 o
  -3  -3  13        144.10        167.31         7.79 o
  -2  -3  13         25.41         25.05         2.21 o
  -1  -3  13         41.66         40.21         2.15 o
   0  -3  13         43.45         46.97         2.54 o
   1  -3  13         28.82         29.14         2.45 o
   2  -3  13         30.67         31.38         2.23 o
   3  -3  13          3.60          5.20         2.96 o
   4  -3  13          4.90          5.86         2.43 o
   5  -3  13          0.76          1.36         2.32 o
   6  -3  13          4.05         -0.05         2.57 o
   7  -3  13          0.07          5.16         2.63 o
   8  -3  13          1.49          6.08         2.75 o
 -11  -2  13          7.06         11.49         3.67 o
 -10  -2  13          0.01          2.78         3.11 o
  -9  -2  13          0.25          5.80         3.85 o
  -8  -2  13         17.62         15.27         2.65 o
  -7  -2  13          0.04          0.60         2.25 o
  -6  -2  13         31.07         25.97         2.22 o
  -5  -2  13          0.03          1.41         2.02 o
  -4  -2  13         25.62         26.24         2.45 o
  -3  -2  13         19.31         23.98         2.79 o
  -2  -2  13         82.40         84.13         3.09 o
  -1  -2  13         44.06         43.70         2.79 o
   0  -2  13        279.99        249.53         5.00 o
   1  -2  13          3.91          8.83         2.33 o
   2  -2  13          0.04         -2.10         2.56 o
   3  -2  13          1.07          4.07         2.18 o
   4  -2  13         38.94         35.64         2.30 o
   5  -2  13         25.83         25.00         2.94 o
   6  -2  13          2.03          5.22         2.60 o
   7  -2  13          0.00          1.68         3.24 o
 -11  -1  13         40.63         51.30         6.12 o
 -10  -1  13          3.82          1.69         2.45 o
  -9  -1  13         15.31          8.55         2.15 o
  -8  -1  13         48.21         55.29         8.06 o
  -7  -1  13          0.05          1.37         2.49 o
  -6  -1  13         24.22         29.96         2.38 o
  -5  -1  13        181.14        141.26        10.97 o
  -4  -1  13        184.47        195.14         9.26 o
  -3  -1  13        171.34        178.46         9.43 o
  -2  -1  13        412.07        413.91        20.58 o
  -1  -1  13         20.70         27.25         2.92 o
   0  -1  13        229.13        217.50         9.81 o
   1  -1  13         38.47         34.00         2.42 o
   2  -1  13         37.08         41.37         2.01 o
   3  -1  13          0.90          2.98         2.41 o
   4  -1  13          1.69          3.14         3.73 o
   5  -1  13          4.13          4.41         2.01 o
   6  -1  13          0.08          1.80         2.41 o
 -11   0  13          8.58          9.75         2.59 o
 -10   0  13          4.63          4.62         2.53 o
  -9   0  13         17.89         19.88         4.39 o
  -8   0  13         34.10         41.34         4.72 o
  -7   0  13          1.07          1.71         2.35 o
  -6   0  13         48.86         44.16         4.80 o
  -5   0  13          3.52          6.49         3.66 o
  -4   0  13          0.10          2.39         3.58 o
  -3   0  13         81.62         98.77         2.63 o
  -2   0  13         54.47         59.66         6.03 o
  -1   0  13          3.57          6.23         2.61 o
   0   0  13         15.85         16.59         2.36 o
   1   0  13          5.52          9.50         1.96 o
   2   0  13         22.95         31.39         2.51 o
   3   0  13         31.37         26.96         2.02 o
   4   0  13         26.27         31.93         3.20 o
   5   0  13          8.27          3.88         2.70 o
   6   0  13          4.83          9.52         2.75 o
 -11   1  13          0.77          1.05         2.70 o
 -10   1  13          2.40          6.47         2.45 o
  -9   1  13         32.27         34.96         4.17 o
  -8   1  13         26.59         30.11         5.10 o
  -7   1  13          1.26          2.79         3.20 o
  -6   1  13         48.47         44.88         4.65 o
  -5   1  13          3.11          3.59         2.54 o
  -4   1  13         95.63        105.57         9.08 o
  -3   1  13         52.39         44.90         4.79 o
  -2   1  13          1.45          4.99         1.90 o
  -1   1  13          1.04          3.02         2.27 o
   0   1  13          1.04         -1.50         2.53 o
   1   1  13         25.91         27.16         2.39 o
   2   1  13          0.14          1.83         2.27 o
   3   1  13          0.02          0.35         2.69 o
   4   1  13          7.69          5.08         2.21 o
   5   1  13          3.34          7.91         2.59 o
 -11   2  13          4.41         10.40         2.39 o
 -10   2  13         39.35         48.52         4.75 o
  -9   2  13         53.19         63.49         6.19 o
  -8   2  13         43.98         39.23         3.66 o
[truncated: 63,948 more chars]
